# Supplementary material for: Cerebrospinal fluid lipoprotein-mediated cholesterol delivery to neurons is impaired in Alzheimer's disease and involves APOE4
Source: J Lipid Res. 2025 Jul 21;66(8):100865. doi: 10.1016/j.jlr.2025.100865 (PMC12391596; doi:10.1016/j.jlr.2025.100865)
Supplement: Supplementary Table [file mmc2.xlsx]

## Sheet: Sheet1
		Supplemental Table 1. Proteins quantified in CSF lipoprotein band from AD patients and control individuals
		C=Control Sample; AD= Alzheimer's Disease Sample
				Zq scale
		AccessionNumber	FastaProteinDescription	C1	C2	C3	C4	C5	C6	C7	C8	C9	C10	AD1	AD2	AD3	AD4	AD5	AD6	AD7	AD8	AD9	AD10	Average Number of peptides
		O00391	>sp|O00391|QSOX1_HUMAN Sulfhydryl oxidase 1 OS=Homo sapiens OX=9606 GN=QSOX1 PE=1 SV=3	0.571031	0.0544626	0.519855	1.04722	0.4478	0.772251	0.298906	0.238078	0.643277	-0.631205	1.2431	0.331735	1.40693	0.298016	2.15802	0.153695	0.166653	0.366381	-0.034865	0.579573	13
		O00533	>sp|O00533|NCHL1_HUMAN Neural cell adhesion molecule L1-like protein OS=Homo sapiens OX=9606 GN=CHL1 PE=1 SV=4	-1.28843	-2.11669	-2.64775	-0.666224	0.964144	0.896374	-0.953741	-1.12003	-2.07522	-1.70343	1.87323	-0.0357144	0.844511	0.783272	4.5333	1.74477	1.37303	0.596636	-0.772726	-1.42441	29
		O14594	>sp|O14594|NCAN_HUMAN Neurocan core protein OS=Homo sapiens OX=9606 GN=NCAN PE=1 SV=3	1.15493	-1.20234	0.914338	0.0745865	-0.0931709	1.3854	0.0671909	0.859791	0.492024	-1.57749	-1.08823	-0.385484	0.328824	0.802099	8.90153	0.956011	0.756482	-0.0470204	-0.418555	-2.9809	21
		O15197	>sp|O15197|EPHB6_HUMAN Ephrin type-B receptor 6 OS=Homo sapiens OX=9606 GN=EPHB6 PE=1 SV=4	0.759898	-0.804991	-0.470721	-0.35343	1.00772	1.47346	-0.375063	0.507477	0.215912	-0.201798	0.41027	0.346797	0.407627	0.14457	0.970381	0.547571	0.631612	0.326431	-0.326756	0.573658	5
		O15394	>sp|O15394|NCAM2_HUMAN Neural cell adhesion molecule 2 OS=Homo sapiens OX=9606 GN=NCAM2 PE=1 SV=2	0.249505	-1.21062	-0.0313515	0.119151	0.523757	0.666756	0.527396	0.119955	0.244353	-0.481719	0.598523	0.113071	0.889604	0.0662347	0.96049	1.42338	1.43788	0.624995	-0.387921	-0.677645	9
		O43493	>sp|O43493|TGON2_HUMAN Trans-Golgi network integral membrane protein 2 OS=Homo sapiens OX=9606 GN=TGOLN2 PE=1 SV=4	0.904206	-0.703694	0.683613	0.440373	0.00245822	0.919841	0.955478	1.15671	1.54211	0.194187	0.574331	0.0467796	-0.784251	1.0589	1.08699	1.17966	1.01492	0.235119	-0.665434	-0.0345318	6
		O43505	>sp|O43505|B4GA1_HUMAN Beta-1,4-glucuronyltransferase 1 OS=Homo sapiens OX=9606 GN=B4GAT1 PE=1 SV=1	1.44862	0.384367	0.0563468	-0.645376	-0.177938	1.12617	0.893826	1.34997	-0.147712	0.788102	-0.984972	0.158924	-0.302398	0.484428	0.947337	-0.951612	0.518584	-0.0408174	-0.536423	-2.37962	12
		O75326	>sp|O75326|SEM7A_HUMAN Semaphorin-7A OS=Homo sapiens OX=9606 GN=SEMA7A PE=1 SV=1	2.24731	0.100798	1.79526	-0.551193	-0.809845	1.17397	-0.487229	0.956379	-0.0580778	-0.959813	-1.57362	-0.347956	1.17902	-0.402459	3.98342	0.177589	1.17587	1.00385	-0.927608	-2.0636	27
		O75509	>sp|O75509|TNR21_HUMAN Tumor necrosis factor receptor superfamily member 21 OS=Homo sapiens OX=9606 GN=TNFRSF21 PE=1 SV=1	0.467719	-0.279062	0.270657	-0.544276	0.662128	1.1052	0.146982	1.32013	1.5931	-0.117137	-0.471607	-0.0338237	-0.391227	1.28837	0.622857	0.644204	0.682032	0.204879	-0.149291	-1.8382	4
		O75882-2	>sp|O75882|ATRN_HUMAN Attractin OS=Homo sapiens OX=9606 GN=ATRN PE=1 SV=2	-3.21645	-1.96026	-1.64633	-2.86698	1.34396	-0.745931	-1.3525	-2.23096	-1.92819	1.06843	1.31056	1.8479	0.954023	-0.818791	4.14783	-0.549432	-0.339673	0.776964	-0.648824	0.672082	11
		O94769	>sp|O94769|ECM2_HUMAN Extracellular matrix protein 2 OS=Homo sapiens OX=9606 GN=ECM2 PE=2 SV=1	0.412733	-1.18875	0.247947	0.337266	1.51974	-0.0683138	0.00337836	0.741092	0.588731	0.0179541	0.375989	1.52398	0.81383	-1.17962	1.18359	-0.263459	0.0107852	0.164879	-0.360155	-0.688703	9
		O94856	>sp|O94856|NFASC_HUMAN Neurofascin OS=Homo sapiens OX=9606 GN=NFASC PE=1 SV=4	0.958743	-1.23404	0.589492	0.665314	-0.7625	1.39072	0.0377462	0.156672	-0.410042	-1.91325	0.135544	-1.21073	1.17424	0.799558	5.35159	2.26658	1.09581	0.294848	-0.933337	-0.671186	18
		O94910	>sp|O94910|AGRL1_HUMAN Adhesion G protein-coupled receptor L1 OS=Homo sapiens OX=9606 GN=ADGRL1 PE=1 SV=1	-0.0171821	-0.561931	0.43451	0.1076	-1.63726	1.49939	0.762886	1.12306	0.275227	-0.15381	-0.0748849	-1.00936	-0.805645	0.475979	0.0214795	0.428361	0.671907	0.440429	-0.59322	-0.494771	4
		O95445	>sp|O95445|APOM_HUMAN Apolipoprotein M OS=Homo sapiens OX=9606 GN=APOM PE=1 SV=2	-1.43343	0.178642	0.703423	-0.990216	1.00641	0.339062	1.37575	-0.893623	-1.65512	0.842437	-0.91213	0.422357	0.899524	2.49369	2.71531	-0.843619	-0.692416	0.197703	-0.409768	0.377056	3
		O95502	>sp|O95502|NPTXR_HUMAN Neuronal pentraxin receptor OS=Homo sapiens OX=9606 GN=NPTXR PE=3 SV=2	1.49403	-0.937282	0.539381	-0.667598	-0.299546	1.1445	0.568486	1.15122	0.372025	-0.828334	-0.959244	-1.56389	-0.277942	0.949087	2.19618	0.406242	0.641817	-0.891429	-1.57573	3.11116	6
		P00338	>sp|P00338|LDHA_HUMAN L-lactate dehydrogenase A chain OS=Homo sapiens OX=9606 GN=LDHA PE=1 SV=2	-0.289357	-0.182637	-2.2541	-0.742886	0.650628	1.6057	0.570161	-0.741419	0.525647	1.05686	-0.804661	-0.437574	-0.310103	1.59321	2.30469	0.351626	1.10181	0.768406	0.604296	-0.838637	4
		P01042-2	>sp|P01042|KNG1_HUMAN Kininogen-1 OS=Homo sapiens OX=9606 GN=KNG1 PE=1 SV=2	-1.74873	1.06052	1.21915	-0.510389	1.66055	-0.177834	0.566555	-1.20796	-0.73709	1.79262	0.695565	0.624974	0.269318	0.723577	4.33594	-1.87667	-0.215844	-0.313059	-0.50273	0.0506915	13
		P01857	>sp|P01857|IGHG1_HUMAN Immunoglobulin heavy constant gamma 1 OS=Homo sapiens OX=9606 GN=IGHG1 PE=1 SV=2	0.0513248	0.556737	0.768749	1.56523	1.91005	0.28885	-0.23867	-2.28799	-1.43764	-0.659798	2.65603	0.655591	0.932551	1.79437	2.00934	-0.295672	0.183832	0.593557	-1.10948	-2.36824	9
		P01859	>sp|P01859|IGHG2_HUMAN Immunoglobulin heavy constant gamma 2 OS=Homo sapiens OX=9606 GN=IGHG2 PE=1 SV=3	-1.04299	0.589426	0.178851	0.779424	-0.612659	0.844406	-0.470859	-1.78972	-1.13981	-0.0888105	1.7894	2.01201	1.05904	1.27071	3.09649	0.57053	-1.93323	1.2024	-0.453762	-0.586333	6
		P01876	>sp|P01876|IGHA1_HUMAN Immunoglobulin heavy constant alpha 1 OS=Homo sapiens OX=9606 GN=IGHA1 PE=1 SV=3	-1.25759	-1.43765	-1.53155	0.235763	0.626069	-1.15314	-2.20601	-0.95535	-0.112219	-0.5591	1.49678	2.11516	1.46403	-1.24623	2.28589	0.0719796	-2.50088	1.76757	-0.201122	-1.79186	9
		P02538	>sp|P02538|K2C6A_HUMAN Keratin, type II cytoskeletal 6A OS=Homo sapiens OX=9606 GN=KRT6A PE=1 SV=3	-2.89255	-0.708666	-0.642085	-1.75895	-2.62477	-1.75242	-2.97176	-1.64006	0.708851	-2.79085	-0.199556	-1.0477	2.35415	-1.57055	-6.24857	0.797929	-1.09169	-2.41002	3.51874	-1.15191	4
		P02671	>sp|P02671|FIBA_HUMAN Fibrinogen alpha chain OS=Homo sapiens OX=9606 GN=FGA PE=1 SV=2	-2.28613	0.541596	1.04382	-2.15125	0.929776	-2.39825	-2.19724	-3.61992	-3.17935	2.3443	0.355712	2.03992	0.352161	0.650531	-1.0677	-3.03178	-1.42189	-2.94837	-1.27903	0.728476	4
		P02751-1	>sp|P02751|FINC_HUMAN Fibronectin OS=Homo sapiens OX=9606 GN=FN1 PE=1 SV=5	-0.664926	-0.383652	-0.435806	0.453184	0.908732	0.0070821	-0.823245	0.218952	0.15351	-0.131835	1.01412	1.65613	0.522356	1.18201	5.76205	0.488156	0.484978	0.458551	-0.503186	-0.642885	26
		P03951	>sp|P03951|FA11_HUMAN Coagulation factor XI OS=Homo sapiens OX=9606 GN=F11 PE=1 SV=1	-0.0765679	1.09251	1.63661	-3.48822	1.54829	0.587471	0.966325	-1.87968	-3.33216	0.908712	1.67196	0.785584	1.04858	0.733466	2.91304	-0.850834	-0.668914	-0.857981	0.112055	-2.16937	6
		P04156	>sp|P04156|PRIO_HUMAN Major prion protein OS=Homo sapiens OX=9606 GN=PRNP PE=1 SV=1	0.432181	-0.831326	0.403463	0.622605	-0.157078	1.2515	1.41138	0.222115	1.00316	0.17625	1.02826	0.122863	-0.161584	0.882665	-0.150585	0.67019	0.237174	0.401362	-0.452792	-0.665552	6
		P05060	>sp|P05060|SCG1_HUMAN Secretogranin-1 OS=Homo sapiens OX=9606 GN=CHGB PE=1 SV=2	-0.268557	-0.111812	-0.778445	-0.817587	0.44716	0.899067	1.05936	0.530208	-0.387551	1.47866	0.902422	0.406504	-0.512962	1.16482	0.509378	-0.531023	0.482911	0.483424	-0.302145	0.391076	2
		P05067	>sp|P05067|A4_HUMAN Amyloid-beta precursor protein OS=Homo sapiens OX=9606 GN=APP PE=1 SV=3	0.467659	-2.5949	1.43899	1.41952	-3.58878	2.20118	2.47867	-0.923183	0.0582324	-5.13843	-0.143766	-4.16242	-0.916843	2.1518	1.5718	1.39107	-0.0452682	-2.05967	-1.78369	-1.40452	22
		P05089	>sp|P05089|ARGI1_HUMAN Arginase-1 OS=Homo sapiens OX=9606 GN=ARG1 PE=1 SV=2	0.930941	2.65436	-0.676796	1.0346	-0.356002	-0.341079	-0.853865	-0.604778	-0.399508	0.0220079	0.16975	-0.391293	0.526085	-0.737471	-2.83583	0.64189	-0.740014	1.24788	1.23992	-0.741507	10
		P05155	>sp|P05155|IC1_HUMAN Plasma protease C1 inhibitor OS=Homo sapiens OX=9606 GN=SERPING1 PE=1 SV=2	0.664035	1.65815	1.1325	0.704113	0.851714	-0.458891	0.46971	-0.346671	-0.0323927	0.510851	-0.443271	1.21068	1.29755	0.0148947	2.17451	-0.352649	0.0821262	-0.910171	-0.965443	-0.725115	25
		P07333	>sp|P07333|CSF1R_HUMAN Macrophage colony-stimulating factor 1 receptor OS=Homo sapiens OX=9606 GN=CSF1R PE=1 SV=2	-0.955613	0.174365	-1.60543	-2.82284	0.199243	1.28534	-0.737708	0.988449	-0.204657	0.292431	-1.65301	-0.464956	-2.20085	1.77622	6.24017	-1.70648	0.342552	-0.665264	-0.17751	1.38385	8
		P07355	>sp|P07355|ANXA2_HUMAN Annexin A2 OS=Homo sapiens OX=9606 GN=ANXA2 PE=1 SV=2	1.15823	1.20492	-1.55403	0.057126	-1.30051	-0.417874	-1.09573	-0.828707	-1.30058	-0.795562	0.67449	-0.715975	0.403189	-0.538296	-3.49695	0.107325	-1.29281	0.322249	2.16716	1.43642	10
		P07998	>sp|P07998|RNAS1_HUMAN Ribonuclease pancreatic OS=Homo sapiens OX=9606 GN=RNASE1 PE=1 SV=4	0.67449	-0.751189	0.0777547	0.817537	-0.0435397	1.74306	0.50071	0.501044	0.080327	0.195797	0.739077	-0.735662	-0.460392	1.51197	-0.288731	0.673063	0.547948	0.257846	-0.106066	-0.793693	3
		P08174	>sp|P08174|DAF_HUMAN Complement decay-accelerating factor OS=Homo sapiens OX=9606 GN=CD55 PE=1 SV=4	0.569292	-0.204765	-0.0647807	0.159657	0.498268	0.958331	0.00805141	0.917351	1.82199	0.0700073	-0.188205	0.369768	-0.201292	0.793932	0.817829	1.49294	1.48756	0.504816	-0.788483	-0.371934	7
		P08779	>sp|P08779|K1C16_HUMAN Keratin, type I cytoskeletal 16 OS=Homo sapiens OX=9606 GN=KRT16 PE=1 SV=4	-4.4012	-1.1101	-2.44416	-2.66762	-4.24671	-4.09507	-8.00667	-2.8379	-2.04478	-4.80152	-2.77713	-3.50535	-4.01654	-4.4735	-23.4346	1.09694	-3.38189	-4.17362	3.62635	-0.563519	16
		P0DOY2	>sp|P0DOY2|IGLC2_HUMAN Immunoglobulin lambda constant 2 OS=Homo sapiens OX=9606 GN=IGLC2 PE=1 SV=1	-0.177517	-0.993616	-0.881782	-0.428794	0.628825	0.222905	0.292709	-0.783437	-0.238145	-0.245003	1.70216	1.19429	1.60348	0.0930922	0.0579978	0.060732	0.344286	1.24871	-0.497434	0.0993539	2
		P0DTE7	>sp|P0DUB6|AMY1A_HUMAN Alpha-amylase 1A OS=Homo sapiens OX=9606 GN=AMY1A PE=1 SV=1	1.40175	0.224648	1.71572	1.50718	-0.22496	-0.18823	0.757951	-0.165601	0.549702	-0.307745	1.6457	0.0391368	0.409026	-0.170002	-1.04051	0.837404	0.460206	0.507661	-0.30758	0.226572	5
		P10586	>sp|P10586|PTPRF_HUMAN Receptor-type tyrosine-protein phosphatase F OS=Homo sapiens OX=9606 GN=PTPRF PE=1 SV=2	0.416081	-1.81786	-0.407058	0.0842541	0.298932	0.72492	0.371139	0.177618	-0.330438	-1.43047	1.58739	-0.283803	0.401654	1.07567	-0.929222	2.36088	1.08644	0.630827	-0.428075	0.464478	8
		P10909-6	>sp|P10909|CLUS_HUMAN Clusterin OS=Homo sapiens OX=9606 GN=CLU PE=1 SV=1	1.22097	0.0302069	0.590207	0.57211	0.523561	-0.124799	0.78215	0.0355539	0.100002	0.86604	0.249518	0.385567	1.07558	0.493462	4.98985	0.421794	0.77631	-0.0808342	-0.67449	-1.26898	23
		P12259	>sp|P12259|FA5_HUMAN Coagulation factor V OS=Homo sapiens OX=9606 GN=F5 PE=1 SV=4	-0.0763298	0.225738	0.0965166	1.46139	0.880046	-0.230739	0.612623	0.154824	2.26464	0.355964	2.45072	-0.365097	0.62749	0.493929	-3.7678	-0.040656	0.483826	2.26869	-0.825052	0.248605	14
		P12273	>sp|P12273|PIP_HUMAN Prolactin-inducible protein OS=Homo sapiens OX=9606 GN=PIP PE=1 SV=1	0.627107	0.428757	0.19858	0.977413	-0.722732	-1.08394	-0.0682295	-1.40496	-0.409935	-0.313061	0.334949	-0.516208	-0.256061	0.0476496	-1.49156	1.11452	-0.228563	0.836527	2.00506	-1.26718	5
		P14543	>sp|P14543|NID1_HUMAN Nidogen-1 OS=Homo sapiens OX=9606 GN=NID1 PE=1 SV=3	-0.0391127	0.651692	0.563313	0.754071	0.768643	-0.447488	-0.289965	0.599744	1.25931	0.491065	0.189233	0.397508	1.04283	0.356025	-2.16381	0.0515206	0.499103	0.706838	-0.523386	-0.315689	23
		P14923	>sp|P14923|PLAK_HUMAN Junction plakoglobin OS=Homo sapiens OX=9606 GN=JUP PE=1 SV=3	-0.551119	2.40717	-0.929698	-0.156405	-1.09609	-0.931214	-1.44343	-1.22743	-2.98228	-0.581414	-0.963811	-0.256198	0.165081	-2.18734	-15.1516	-0.33686	-1.76409	-0.142319	2.34984	0.853719	22
		P19320	>sp|P19320|VCAM1_HUMAN Vascular cell adhesion protein 1 OS=Homo sapiens OX=9606 GN=VCAM1 PE=1 SV=1	-0.245374	0.877532	0.0837451	-0.184374	0.875174	0.702854	1.10951	0.639859	0.446437	1.70648	-0.734916	-0.395987	-0.871176	0.595697	0.828922	-0.330604	0.104674	-0.714468	-0.669707	-0.479863	11
		P20930	>sp|P20930|FILA_HUMAN Filaggrin OS=Homo sapiens OX=9606 GN=FLG PE=1 SV=3	-0.668867	1.70903	-0.604295	2.06911	-0.926801	0.065	-0.237995	0.186366	-3.40226	-1.05398	-0.442422	0.421876	0.307321	-1.67549	-3.83894	-0.194516	-1.18802	1.68634	0.23459	0.989396	4
		P22528	>sp|P22528|SPR1B_HUMAN Cornifin-B OS=Homo sapiens OX=9606 GN=SPRR1B PE=1 SV=2	0.401021	0.976418	1.73953	0.0301844	0.579453	0.103278	0.0549113	-0.13925	0.26869	0.526509	0.860523	-0.631328	0.0480152	1.85308	-1.26822	0.504052	-1.52239	-2.5878	0.441089	1.48314	2
		P22735	>sp|P22735|TGM1_HUMAN Protein-glutamine gamma-glutamyltransferase K OS=Homo sapiens OX=9606 GN=TGM1 PE=1 SV=4	0.850341	1.25993	-0.593511	0.962968	-0.0615151	-0.386768	-1.07361	0.23643	-0.650211	-0.163532	0.115111	0.0280916	0.329438	0.329906	-2.18611	0.834984	-0.571068	0.970776	1.47609	0.266846	11
		P23142-4	>sp|P23142|FBLN1_HUMAN Fibulin-1 OS=Homo sapiens OX=9606 GN=FBLN1 PE=1 SV=4	0.133859	1.31534	0.35	1.10445	0.408578	0.0176937	0.766336	0.52039	0.775962	1.08127	-0.288815	0.395824	0.0748192	0.171554	-0.891525	0.222815	0.17363	-0.0428305	-0.568237	-0.231873	8
		P23468	>sp|P23468|PTPRD_HUMAN Receptor-type tyrosine-protein phosphatase delta OS=Homo sapiens OX=9606 GN=PTPRD PE=1 SV=2	0.742142	-0.533212	0.204979	-0.0458437	0.550652	1.4708	0.15439	0.379688	0.350765	-0.535281	1.75288	0.347681	0.8507	0.644709	1.16078	0.755688	0.494731	0.509239	-0.463135	0.470061	19
		P23471	>sp|P23471|PTPRZ_HUMAN Receptor-type tyrosine-protein phosphatase zeta OS=Homo sapiens OX=9606 GN=PTPRZ1 PE=1 SV=4	0.987349	0.107353	0.360806	0.361784	-0.220823	0.0503819	-0.0535393	0.657612	0.56665	-0.048463	0.253199	0.933798	0.782518	0.087171	1.86662	0.397122	0.800833	0.199686	-1.04204	-2.03412	9
		P23515	>sp|P23515|OMGP_HUMAN Oligodendrocyte-myelin glycoprotein OS=Homo sapiens OX=9606 GN=OMG PE=1 SV=2	0.983166	0.472467	-0.525683	-1.38608	0.447733	0.30262	0.460904	1.33558	-0.699923	0.709669	-0.908028	1.19855	-0.361476	0.445388	3.23729	-2.35646	0.628906	-0.100692	-1.19155	-0.737541	8
		P24592	>sp|P24592|IBP6_HUMAN Insulin-like growth factor-binding protein 6 OS=Homo sapiens OX=9606 GN=IGFBP6 PE=1 SV=1	-0.632348	0.653908	-0.153428	-1.02763	1.86415	-0.062388	0.192917	0.514167	-0.436762	2.65299	0.190985	1.33959	-0.588885	-1.45972	-3.62678	-0.94365	-0.312648	-0.535333	-0.401364	-0.102599	3
		P31025	>sp|P31025|LCN1_HUMAN Lipocalin-1 OS=Homo sapiens OX=9606 GN=LCN1 PE=1 SV=1	0.538487	1.07719	0.836097	0.361251	0.0582445	-0.925482	0.186583	-0.607829	0.722062	-0.772809	-0.116497	-0.0832497	-0.0391808	-1.51296	2.10383	-0.437819	-0.0326864	1.62939	1.46253	-0.272037	3
		P31944	>sp|P31944|CASPE_HUMAN Caspase-14 OS=Homo sapiens OX=9606 GN=CASP14 PE=1 SV=2	0.302752	1.91153	-0.850891	1.43153	-1.11781	-0.376163	-0.670964	0.0811821	-0.152527	-0.821185	0.667022	-0.0251818	0.0395371	0.313548	-3.38655	0.372435	-0.580772	1.90907	1.10771	0.064496	8
		P35030	>sp|P35030|TRY3_HUMAN Trypsin-3 OS=Homo sapiens OX=9606 GN=PRSS3 PE=1 SV=2	-0.336899	0.541366	1.29765	1.6591	0.212056	0.525493	0.125002	0.166726	1.91524	-0.430777	0.150922	0.419367	-0.0918785	-0.00479971	-0.203845	0.69813	0.65135	0.825133	0.00567307	1.00094	2
		P36222	>sp|P36222|CH3L1_HUMAN Chitinase-3-like protein 1 OS=Homo sapiens OX=9606 GN=CHI3L1 PE=1 SV=2	1.60826	-2.44816	0.9163	1.77806	-2.16028	0.430714	-0.840836	-0.944044	2.22431	-4.8301	0.024231	-2.11507	1.1169	-0.220142	-6.09644	1.37305	0.345418	1.35844	0.478201	-1.32395	18
		P48058	>sp|P48058|GRIA4_HUMAN Glutamate receptor 4 OS=Homo sapiens OX=9606 GN=GRIA4 PE=1 SV=2	0.469314	-0.72575	-0.805182	-1.2532	-0.120159	-0.093463	-0.583352	0.502481	-0.957054	-0.291472	-0.490172	0.455854	1.42494	-0.224001	2.69471	0.600895	1.49548	0.852827	-1.13145	0.222552	6
		P49641	>sp|P49641|MA2A2_HUMAN Alpha-mannosidase 2x OS=Homo sapiens OX=9606 GN=MAN2A2 PE=2 SV=3	0.310292	0.89396	-0.534011	-0.811263	0.474619	1.21444	-0.437216	0.718854	0.131274	0.449376	-1.79662	0.4827	0.466215	-0.486291	1.07183	-0.979974	0.369591	0.369191	-1.28433	0.0477533	16
		P51693-2	>sp|P51693|APLP1_HUMAN Amyloid beta precursor like protein 1 OS=Homo sapiens OX=9606 GN=APLP1 PE=1 SV=3	-0.301137	-0.86026	0.113821	0.61536	-0.488563	0.708415	-0.0496277	0.546557	0.456527	-0.700494	-0.662166	-0.832094	-0.341118	1.19482	-1.95747	0.911334	0.358342	0.0656146	-0.606117	0.658566	15
		P54289-2	>sp|P54289|CA2D1_HUMAN Voltage-dependent calcium channel subunit alpha-2/delta-1 OS=Homo sapiens OX=9606 GN=CACNA2D1 PE=1 SV=3	1.59813	0.428941	0.819711	0.866847	-0.0448772	0.407858	-0.460559	1.14713	1.23945	-0.362498	0.622027	-0.663022	-0.318253	0.706726	2.82856	0.963145	0.940362	-1.23053	-1.07694	-2.88636	38
		P54764	>sp|P54764|EPHA4_HUMAN Ephrin type-A receptor 4 OS=Homo sapiens OX=9606 GN=EPHA4 PE=1 SV=1	0.724425	-0.351479	-0.703272	0.0111381	0.695687	0.522615	-1.07017	0.731519	0.596849	-0.300737	1.08232	0.419845	0.75641	0.263685	0.599698	1.11375	0.96128	0.291712	-0.415151	0.125508	15
		P55083	>sp|P55083|MFAP4_HUMAN Microfibril-associated glycoprotein 4 OS=Homo sapiens OX=9606 GN=MFAP4 PE=1 SV=2	0.520668	0.972373	1.39009	0.803584	0.167739	0.141208	-0.791683	0.706845	0.81421	1.01715	-3.10221	1.16377	1.1842	0.75102	0.663429	-0.266632	0.354403	-0.111988	-0.480088	-0.565382	3
		P60174	>sp|P60174|TPIS_HUMAN Triosephosphate isomerase OS=Homo sapiens OX=9606 GN=TPI1 PE=1 SV=4	-0.608512	-0.899967	-1.23051	-1.00849	-1.08478	-0.483421	-2.19666	0.419512	1.60388	-0.0674743	1.21269	0.156416	0.714578	-1.15749	-3.90019	0.618377	1.38924	2.63471	0.790397	0.279121	9
		P60709	>sp|P60709|ACTB_HUMAN Actin, cytoplasmic 1 OS=Homo sapiens OX=9606 GN=ACTB PE=1 SV=1	1.08773	0.592938	0.625421	0.233062	-0.254576	-0.679037	-0.547964	-0.111928	0.911558	0.718601	-0.567867	-0.389953	0.307084	-0.265093	-2.13106	0.367312	-0.216128	0.0078499	1.49645	-0.892469	12
		P61916	>sp|P61916|NPC2_HUMAN NPC intracellular cholesterol transporter 2 OS=Homo sapiens OX=9606 GN=NPC2 PE=1 SV=1	-0.0738104	-1.07017	0.442229	0.113137	0.480416	-0.116922	2.13105	0.573949	1.13442	-0.0663985	0.685112	-1.31995	-1.16525	1.93877	4.01847	1.66824	0.633914	0.430047	-0.521152	0.0939526	6
		P0CG47	>sp|P62987|RL40_HUMAN Ubiquitin-ribosomal protein eL40 fusion protein OS=Homo sapiens OX=9606 GN=UBA52 PE=1 SV=2	0.475813	1.22833	-0.768509	0.835552	-0.962624	0.281955	-0.852351	-0.106686	0.513031	-0.661472	0.882213	-0.175062	0.198861	-0.500148	-2.48782	0.790904	0.246002	1.61817	1.82294	0.0709538	4
		P78324	>sp|P78324|SHPS1_HUMAN Tyrosine-protein phosphatase non-receptor type substrate 1 OS=Homo sapiens OX=9606 GN=SIRPA PE=1 SV=2	0.0708184	0.225041	1.10655	-0.185066	0.146027	0.495329	-0.695677	0.816564	0.585402	0.493345	1.07176	0.228635	0.512384	0.177631	1.10176	0.959467	1.05651	-0.0515664	-0.832095	-2.01373	14
		P78509	>sp|P78509|RELN_HUMAN Reelin OS=Homo sapiens OX=9606 GN=RELN PE=1 SV=3	0.178951	-0.998018	-1.01356	-2.36306	-1.126	1.46063	1.28369	0.747705	-2.82602	-0.414077	-1.90635	0.391555	0.787859	0.218786	0.32345	-0.355994	0.65904	0.986319	-0.981188	-1.3076	21
		P80108	>sp|P80108|PHLD_HUMAN Phosphatidylinositol-glycan-specific phospholipase D OS=Homo sapiens OX=9606 GN=GPLD1 PE=1 SV=3	-0.98373	1.11432	-0.803194	0.0123068	1.58524	-1.39555	0.417376	-0.96969	-0.403814	1.39404	0.0356225	1.54177	0.0857569	0.293323	7.48267	-0.887954	-1.77288	0.0834923	-1.08974	1.60477	9
		Q02246	>sp|Q02246|CNTN2_HUMAN Contactin-2 OS=Homo sapiens OX=9606 GN=CNTN2 PE=1 SV=1	0.609656	-1.7293	1.2918	1.14898	-0.87127	1.11395	1.41583	-0.315196	0.80844	-2.56309	1.90825	-0.782789	1.6284	-0.285497	1.3144	2.03293	0.8329	0.173351	-0.416731	-1.98059	27
		Q02413	>sp|Q02413|DSG1_HUMAN Desmoglein-1 OS=Homo sapiens OX=9606 GN=DSG1 PE=1 SV=2	0.911082	1.86585	-0.17183	0.851565	-0.993859	-0.841453	-0.305211	-0.655032	-1.195	-0.986571	0.29252	0.0810942	0.107096	-1.22089	-4.91261	0.399774	-0.823251	0.032489	1.50196	0.615097	20
		Q08174	>sp|Q08174|PCDH1_HUMAN Protocadherin-1 OS=Homo sapiens OX=9606 GN=PCDH1 PE=1 SV=2	1.07676	-0.16018	0.448893	-0.0574317	-0.161608	0.62487	1.12954	1.37645	0.150378	0.0606736	0.267675	-0.369683	-0.411724	-0.179157	1.78817	0.25372	0.538665	-0.548773	-1.01225	0.759304	6
		Q08554	>sp|Q08554|DSC1_HUMAN Desmocollin-1 OS=Homo sapiens OX=9606 GN=DSC1 PE=1 SV=2	-0.584775	1.77746	-0.697058	0.831922	-1.44648	-1.12509	-1.32059	-0.7451	-0.173418	-1.4099	-0.155083	0.255027	-0.817845	-1.34223	-3.05515	1.21288	-0.688222	0.652801	1.16889	0.389486	9
		Q12805	>sp|Q12805|FBLN3_HUMAN EGF-containing fibulin-like extracellular matrix protein 1 OS=Homo sapiens OX=9606 GN=EFEMP1 PE=1 SV=2	-1.37989	0.104381	-0.458324	0.335006	-0.0151042	0.243046	0.107985	-0.062929	0.323407	0.834008	2.06175	-0.153068	-0.837713	0.215533	-4.73369	0.681629	1.28185	1.47731	0.718254	-1.14946	11
		Q12860	>sp|Q12860|CNTN1_HUMAN Contactin-1 OS=Homo sapiens OX=9606 GN=CNTN1 PE=1 SV=1	-0.0978771	-0.756016	0.462092	1.16777	-0.0182285	0.701258	0.631416	0.152107	0.424171	-0.782317	1.83414	-0.126172	0.681168	0.534726	1.31942	1.77393	1.12496	0.828239	-0.658345	-1.65075	24
		Q13228	>sp|Q13228|SBP1_HUMAN Methanethiol oxidase OS=Homo sapiens OX=9606 GN=SELENBP1 PE=1 SV=2	0.0473136	-0.285983	0.00894105	1.01885	0.641181	0.648694	0.331105	0.190013	1.55965	0.0995138	0.530374	0.166504	0.716268	-0.0331025	0.336259	1.05896	0.825164	-1.31582	-0.195711	0.129744	10
		Q13449	>sp|Q13449|LSAMP_HUMAN Limbic system-associated membrane protein OS=Homo sapiens OX=9606 GN=LSAMP PE=1 SV=2	0.417942	0.270477	0.604475	0.610705	-0.0459835	0.529989	1.0138	0.979389	1.19816	0.327211	-1.41329	0.0436111	0.182228	1.12739	1.15162	0.146872	0.790048	0.217716	-0.574155	-0.502108	12
		Q13740	>sp|Q13740|CD166_HUMAN CD166 antigen OS=Homo sapiens OX=9606 GN=ALCAM PE=1 SV=2	0.650142	0.384356	-0.13413	0.324924	0.409583	0.521623	-0.676299	0.833826	0.637113	0.00834942	-1.04885	0.944441	0.797294	0.442542	1.6137	0.683222	1.22105	0.715849	-0.628311	-1.18431	11
		Q13822-3	>sp|Q13822|ENPP2_HUMAN Ectonucleotide pyrophosphatase/phosphodiesterase family member 2 OS=Homo sapiens OX=9606 GN=ENPP2 PE=1 SV=3	0.608767	0.86619	0.729657	0.881607	0.927264	-0.88709	0.460684	0.172768	1.43642	0.5415	-1.39491	0.414019	-0.153761	0.975054	-1.42885	-1.69267	0.344816	0.778595	0.122677	-0.460054	37
		Q14112	>sp|Q14112|NID2_HUMAN Nidogen-2 OS=Homo sapiens OX=9606 GN=NID2 PE=1 SV=3	0.319614	0.995337	0.664476	0.755883	0.289231	0.0386223	-0.722078	0.329882	1.57625	0.907676	0.124133	0.715379	0.972717	-1.30817	-0.910461	0.255466	0.287177	0.817641	-0.442309	-0.470884	10
		Q14982-3	>sp|Q14982|OPCM_HUMAN Opioid-binding protein/cell adhesion molecule OS=Homo sapiens OX=9606 GN=OPCML PE=1 SV=1	0.264106	-0.540689	0.512476	-0.233505	-0.276394	0.669501	0.538679	0.651226	1.62653	-0.0897821	-0.0412959	-0.854591	-0.239958	1.27813	0.745394	0.132475	0.767888	-0.334391	-0.431515	-0.514163	5
		Q15517	>sp|Q15517|CDSN_HUMAN Corneodesmosin OS=Homo sapiens OX=9606 GN=CDSN PE=1 SV=3	0.503439	2.62204	-0.424022	0.228406	-0.955892	-0.354427	-0.242537	-0.448414	-0.607355	-1.12476	1.02585	1.21127	-0.0353363	-1.29072	-3.46858	0.551214	-1.00987	1.13712	1.42104	-0.607073	4
		Q16270	>sp|Q16270|IBP7_HUMAN Insulin-like growth factor-binding protein 7 OS=Homo sapiens OX=9606 GN=IGFBP7 PE=1 SV=1	-0.0180906	-0.185148	0.431429	0.697608	0.832762	0.832729	0.703327	0.371962	2.51201	-0.0503611	0.855623	-1.43452	-1.00497	1.10209	2.41821	0.446407	0.546876	0.621943	-0.407804	0.346717	9
		Q16610	>sp|Q16610|ECM1_HUMAN Extracellular matrix protein 1 OS=Homo sapiens OX=9606 GN=ECM1 PE=1 SV=2	1.00258	1.0546	-1.23132	-0.606524	0.763601	0.0725905	-0.67611	1.11	0.989758	0.931555	-2.48911	0.537413	-0.425608	0.0514369	4.4372	-1.33236	0.144519	0.445841	-0.208958	-1.55916	18
		Q16769	>sp|Q16769|QPCT_HUMAN Glutaminyl-peptide cyclotransferase OS=Homo sapiens OX=9606 GN=QPCT PE=1 SV=1	0.884726	0.544101	-0.684028	-0.379172	1.06026	1.31639	-0.812278	1.02923	-0.413126	1.23786	0.570085	0.366849	-0.0199096	0.212057	0.629334	0.800094	0.604	0.208664	-0.287703	-0.658384	2
		Q24JP5	>sp|Q24JP5|T132A_HUMAN Transmembrane protein 132A OS=Homo sapiens OX=9606 GN=TMEM132A PE=1 SV=1	0.0689093	0.764288	-0.484076	-0.773671	0.0382599	0.373425	-1.02877	1.05798	0.535467	0.518264	0.51436	0.631207	0.582618	-0.306081	-2.28653	0.0872534	0.152054	-0.105336	-0.816478	-0.144269	14
		Q53EL9	>sp|Q53EL9|SEZ6_HUMAN Seizure protein 6 homolog OS=Homo sapiens OX=9606 GN=SEZ6 PE=1 SV=2	-0.778849	-0.925497	-1.32975	-0.781247	0.830616	-0.358302	-1.67438	0.17374	-0.845895	0.309009	-0.334417	1.78941	1.58598	-0.225539	0.853072	0.234102	1.17503	1.65823	-0.671841	-1.48218	9
		Q5D862	>sp|Q5D862|FILA2_HUMAN Filaggrin-2 OS=Homo sapiens OX=9606 GN=FLG2 PE=1 SV=1	-0.381055	1.6341	-0.714151	1.19967	-0.455245	-0.381201	-1.64354	0.35966	-0.10252	-0.116815	-0.307189	0.125057	0.826323	-0.14322	-4.91983	0.821697	-0.441576	1.61214	0.85952	-0.177894	11
		Q5T749	>sp|Q5T749|KPRP_HUMAN Keratinocyte proline-rich protein OS=Homo sapiens OX=9606 GN=KPRP PE=1 SV=1	0.166658	1.89056	0.732936	1.23743	0.667111	0.205226	-1.13799	0.322151	-0.57558	0.30405	-0.595195	0.0215349	0.617654	0.906402	-6.53325	0.940585	-0.334124	0.972104	0.329489	0.5593	11
		Q5T750	>sp|Q5T750|KPLCE_HUMAN Protein KPLCE OS=Homo sapiens OX=9606 GN=KPLCE PE=1 SV=1	1.36664	0.19176	1.71779	1.55986	0.859009	0.293079	0.0442434	0.0602717	0.253782	0.167915	1.53454	-0.440008	-0.188516	1.03204	0.0460479	1.95107	-0.826994	1.50719	-0.881448	-0.58822	3
		Q6EMK4	>sp|Q6EMK4|VASN_HUMAN Vasorin OS=Homo sapiens OX=9606 GN=VASN PE=1 SV=1	0.36802	0.743391	-0.264997	0.336437	0.877956	-0.226763	-0.874015	0.817429	0.424768	0.447281	-0.554824	0.995712	0.627108	-0.362585	-0.433445	0.779968	0.626492	0.0853623	-0.410642	0.481224	6
		Q6KB66	>sp|Q6KB66|K2C80_HUMAN Keratin, type II cytoskeletal 80 OS=Homo sapiens OX=9606 GN=KRT80 PE=1 SV=2	0.459235	1.18569	0.283248	0.704948	-0.347192	-0.644104	0.488019	-0.222657	0.286104	0.0279166	0.416366	-0.2087	0.250229	-0.389936	-4.21092	-0.0307434	-0.894993	0.835761	1.86238	0.288326	13
		Q6UW01	>sp|Q6UW01|CBLN3_HUMAN Cerebellin-3 OS=Homo sapiens OX=9606 GN=CBLN3 PE=1 SV=1	-0.104299	-0.615761	1.25272	-1.72101	-2.02618	1.78637	1.34524	1.09698	-0.536256	-0.415392	-0.00353842	0.346705	0.212812	-0.488804	-0.452343	0.13832	0.796205	1.12949	-0.522488	-1.18635	3
		Q6UWP8	>sp|Q6UWP8|SBSN_HUMAN Suprabasin OS=Homo sapiens OX=9606 GN=SBSN PE=1 SV=2	-0.185455	1.46816	-0.0168756	0.329821	-1.19702	-0.533067	0.486484	0.893692	-1.57705	-1.87072	0.584138	0.406268	-0.701412	-0.0308915	-5.43361	-0.355339	-1.30403	1.7657	1.67315	-0.110824	4
		Q6UXD5-3	>sp|Q6UXD5|SE6L2_HUMAN Seizure 6-like protein 2 OS=Homo sapiens OX=9606 GN=SEZ6L2 PE=1 SV=2	0.920644	0.634214	0.929425	0.554415	0.167597	0.790032	0.0419878	0.975283	0.95301	-0.285765	-3.44371	1.04432	0.187086	-0.0862424	1.5062	0.445433	0.533711	0.102242	-0.703607	-0.338859	13
		Q7Z794	>sp|Q7Z794|K2C1B_HUMAN Keratin, type II cytoskeletal 1b OS=Homo sapiens OX=9606 GN=KRT77 PE=1 SV=3	0.540459	0.25433	0.11559	1.68391	-0.72557	0.401999	-0.453435	0.862385	1.46202	-0.34417	-1.25366	0.148112	0.480013	2.21441	1.46056	-0.0123741	-0.369714	1.13343	0.822061	0.298159	14
		Q86UN3	>sp|Q86UN3|R4RL2_HUMAN Reticulon-4 receptor-like 2 OS=Homo sapiens OX=9606 GN=RTN4RL2 PE=1 SV=1	0.642044	0.127343	-1.44606	-1.12655	-0.757835	0.666167	-2.64886	1.65744	-0.00584031	-0.0745409	-0.0237096	-0.771116	-0.418013	-0.511747	1.20373	-0.455236	0.985467	-0.721178	-0.967578	1.21268	3
		Q86VB7	>sp|Q86VB7|C163A_HUMAN Scavenger receptor cysteine-rich type 1 protein M130 OS=Homo sapiens OX=9606 GN=CD163 PE=1 SV=2	0.000123673	0.77892	0.172443	0.937842	0.726086	-0.884737	-1.06935	0.337331	0.842615	0.379142	1.469	1.04982	0.584112	-0.184059	1.26278	-0.164088	0.91459	0.113069	-0.44233	-1.98058	21
		Q86YZ3	>sp|Q86YZ3|HORN_HUMAN Hornerin OS=Homo sapiens OX=9606 GN=HRNR PE=1 SV=2	-0.455146	2.36608	0.306102	0.832113	-0.126391	-1.39623	0.851158	-0.92035	-0.453009	-0.45497	0.0547208	1.12377	0.0204657	-1.68115	-7.86982	0.0510651	-0.693303	1.58351	-0.277012	3.78899	21
		Q8IV08	>sp|Q8IV08|PLD3_HUMAN 5'-3' exonuclease PLD3 OS=Homo sapiens OX=9606 GN=PLD3 PE=1 SV=1	1.19793	-0.316593	-0.76303	-0.605366	-0.521503	1.01643	-0.74234	1.00232	-0.865492	-0.140609	-0.724634	0.491351	0.685885	-0.589022	2.77872	0.666846	1.44629	0.475738	-0.666828	-0.630262	4
		Q8N126	>sp|Q8N126|CADM3_HUMAN Cell adhesion molecule 3 OS=Homo sapiens OX=9606 GN=CADM3 PE=1 SV=1	0.220331	0.00787192	-0.482737	0.0545693	0.613806	0.466007	-0.131659	0.6755	0.0847383	0.512412	-0.185358	0.477623	0.720147	0.895983	0.971994	-0.070958	0.659442	0.0879133	-0.435554	0.621362	8
		Q8N1N4	>sp|Q8N1N4|K2C78_HUMAN Keratin, type II cytoskeletal 78 OS=Homo sapiens OX=9606 GN=KRT78 PE=1 SV=2	0.874209	1.71388	0.291915	0.741508	-0.020938	-0.725663	-0.373309	-0.530417	-0.638717	0.0675217	0.144053	0.249863	-0.0111009	0.0347841	-3.37941	-0.0578658	-1.18291	1.04941	1.46777	1.77743	15
		Q8NFY4	>sp|Q8NFY4|SEM6D_HUMAN Semaphorin-6D OS=Homo sapiens OX=9606 GN=SEMA6D PE=1 SV=1	0.222	0.391924	-0.143877	-0.291197	-0.44002	1.13844	0.477212	1.29925	-0.0558892	0.212286	0.673639	0.566937	-0.116074	-0.523518	-0.468671	0.44749	0.682345	0.278177	-0.260561	-0.710773	7
		Q8NFZ8	>sp|Q8NFZ8|CADM4_HUMAN Cell adhesion molecule 4 OS=Homo sapiens OX=9606 GN=CADM4 PE=1 SV=1	0.18764	0.583485	1.26436	0.615901	0.437147	0.78779	0.911239	1.10829	1.27408	0.634894	-2.65038	-0.346103	-0.460676	0.865329	0.60098	-0.422414	0.300446	0.203651	-0.368808	-0.878677	9
		Q92520	>sp|Q92520|FAM3C_HUMAN Protein FAM3C OS=Homo sapiens OX=9606 GN=FAM3C PE=1 SV=1	0.293314	-0.207145	0.399208	0.168347	-0.106999	0.896019	0.672458	0.764104	1.2002	-0.108809	-0.334845	-0.452496	-0.142167	1.86111	2.56279	1.18616	0.883279	-0.116268	-0.676016	-2.96777	14
		Q92820	>sp|Q92820|GGH_HUMAN Gamma-glutamyl hydrolase OS=Homo sapiens OX=9606 GN=GGH PE=1 SV=2	1.55897	1.10393	0.870862	-0.0812486	-0.23597	0.682459	0.283174	0.381935	0.326836	1.10771	-0.832421	0.483354	0.154375	0.579244	-2.66382	0.12238	0.317596	0.834295	0.0103456	-0.67109	6
		Q92823	>sp|Q92823|NRCAM_HUMAN Neuronal cell adhesion molecule OS=Homo sapiens OX=9606 GN=NRCAM PE=1 SV=3	-0.132098	-1.43073	-1.74341	-0.691518	1.06731	0.705857	-1.85393	-0.122989	-0.242114	-0.426035	0.687575	0.451019	1.28583	0.451612	1.7592	1.28155	1.57984	1.24629	-0.691695	-0.7971	24
		Q92859	>sp|Q92859|NEO1_HUMAN Neogenin OS=Homo sapiens OX=9606 GN=NEO1 PE=1 SV=2	1.34609	-0.253476	1.18811	0.421268	0.160265	0.779059	0.539052	0.398723	0.470424	-0.712019	0.804944	0.150335	0.74938	0.404759	5.05862	0.991268	0.877434	0.140981	-0.855392	-0.927346	25
		Q92876	>sp|Q92876|KLK6_HUMAN Kallikrein-6 OS=Homo sapiens OX=9606 GN=KLK6 PE=1 SV=1	-0.290847	-1.07178	0.668434	-0.113049	0.146316	0.262433	-0.125907	0.929553	1.17992	-0.359016	-1.71222	-0.304933	1.18263	1.04492	3.07609	1.06533	0.890748	0.979048	-0.0128047	0.104169	13
		Q96GW7	>sp|Q96GW7|PGCB_HUMAN Brevican core protein OS=Homo sapiens OX=9606 GN=BCAN PE=1 SV=2	1.64032	0.222635	-0.411454	-0.193151	-0.49945	1.06527	0.0940103	1.10971	-0.750836	0.101302	-1.31132	-0.137424	0.0174167	1.13492	4.36029	-0.0380961	0.343129	-0.81609	-0.8717	-0.62182	10
		Q96PD5	>sp|Q96PD5|PGRP2_HUMAN N-acetylmuramoyl-L-alanine amidase OS=Homo sapiens OX=9606 GN=PGLYRP2 PE=1 SV=1	-1.17285	0.0188523	-1.22561	-1.88582	1.53865	-1.3389	0.18068	-1.59662	-1.42961	3.12373	1.3518	-0.504539	-1.31014	0.894262	-0.893724	-2.7428	-1.63553	-0.808936	-1.00733	1.13808	8
		Q9BTY2	>sp|Q9BTY2|FUCO2_HUMAN Plasma alpha-L-fucosidase OS=Homo sapiens OX=9606 GN=FUCA2 PE=1 SV=2	0.849308	0.82034	1.78249	0.94306	0.327135	1.92506	1.07107	0.000655054	1.0907	1.0965	-0.232554	-0.563077	-0.681798	1.57578	2.28503	-0.858188	0.803797	-1.1385	-0.648996	0.361628	9
		Q9BX67	>sp|Q9BX67|JAM3_HUMAN Junctional adhesion molecule C OS=Homo sapiens OX=9606 GN=JAM3 PE=1 SV=1	0.0196691	-0.189153	1.99995	0.593526	-0.487516	0.0974189	0.78703	1.26041	1.63038	0.0473533	0.422403	-0.930217	0.653439	1.76448	0.271574	0.156866	0.808464	-0.117537	-0.532206	-0.954315	2
		Q9BYH1	>sp|Q9BYH1|SE6L1_HUMAN Seizure 6-like protein OS=Homo sapiens OX=9606 GN=SEZ6L PE=1 SV=1	0.602591	-0.412309	-0.985113	-0.558358	0.371209	0.00835137	-0.900613	1.08387	0.148995	-0.10325	-1.4906	1.13134	0.61766	0.225033	2.2764	1.06004	1.01035	1.07396	-0.493304	0.152058	9
		Q9NPR2	>sp|Q9NPR2|SEM4B_HUMAN Semaphorin-4B OS=Homo sapiens OX=9606 GN=SEMA4B PE=1 SV=4	1.52031	0.617053	0.42721	-0.366854	0.426306	0.246035	0.445578	0.490965	-0.456718	1.05123	-0.780831	0.287095	-0.165022	0.872179	2.54517	-0.154872	0.488302	-0.54456	-0.385009	-0.436089	6
		Q9NQ79	>sp|Q9NQ79|CRAC1_HUMAN Cartilage acidic protein 1 OS=Homo sapiens OX=9606 GN=CRTAC1 PE=1 SV=2	0.696235	-0.636766	-0.0123786	0.572769	0.662053	0.326948	-0.274696	0.616677	0.378312	-0.377169	-0.284808	0.476198	0.0543246	0.650076	2.09436	1.18352	0.286816	-0.0040948	-0.687973	0.349903	5
		Q9NT99	>sp|Q9NT99|LRC4B_HUMAN Leucine-rich repeat-containing protein 4B OS=Homo sapiens OX=9606 GN=LRRC4B PE=2 SV=3	1.80642	0.134678	0.506572	-0.101038	-0.233775	1.81123	-0.779307	1.0368	0.755399	-0.319137	0.465952	0.17827	-0.242462	0.111698	2.10199	1.02959	0.380052	0.367241	-0.697847	-0.547593	8
		Q9P121-4	>sp|Q9P121|NTRI_HUMAN Neurotrimin OS=Homo sapiens OX=9606 GN=NTM PE=1 SV=1	0.909399	-0.0634608	0.841983	0.343989	-0.304936	0.428292	0.745181	1.03181	0.955275	0.098798	1.05308	-0.202653	0.375066	1.40299	2.85807	0.718746	0.752453	0.276157	-1.00958	-1.54791	14
		Q9UGM5	>sp|Q9UGM5|FETUB_HUMAN Fetuin-B OS=Homo sapiens OX=9606 GN=FETUB PE=1 SV=2	-1.21472	1.70688	-0.0645448	-2.75477	1.62357	-0.30092	-1.79584	-0.896275	-3.74348	2.57708	-2.37074	1.85243	-0.514265	-0.738308	3.20439	-1.17952	-0.717992	-0.151435	0.210376	-0.570461	4
		Q9UHL4	>sp|Q9UHL4|DPP2_HUMAN Dipeptidyl peptidase 2 OS=Homo sapiens OX=9606 GN=DPP7 PE=1 SV=3	2.30485	-0.203712	1.76076	1.06952	-0.66999	1.23189	0.333464	-0.0168609	1.00531	-0.896603	0.243714	-0.329011	-0.533332	0.062502	2.77733	0.40985	1.65547	0.693895	-0.815786	0.400462	9
		Q9ULB1-2	>sp|Q9ULB1|NRX1A_HUMAN Neurexin-1 OS=Homo sapiens OX=9606 GN=NRXN1 PE=1 SV=1	1.22607	-0.783292	-0.108642	0.101756	-0.276945	0.927909	0.253999	0.693675	-0.516604	-0.877195	-0.0943615	0.592401	1.40445	0.0297656	2.35116	0.929265	0.959395	0.72012	-0.752959	-0.240385	22
		Q9ULI3	>sp|Q9ULI3|HEG1_HUMAN Protein HEG homolog 1 OS=Homo sapiens OX=9606 GN=HEG1 PE=1 SV=3	0.23076	-0.194241	1.18395	0.396928	1.28833	0.456756	0.911511	0.0322937	0.324674	0.272856	1.04137	0.280064	0.528417	0.958073	2.01222	0.583042	0.463371	-0.444625	-0.749372	0.113321	2
		Q9UMF0	>sp|Q9UMF0|ICAM5_HUMAN Intercellular adhesion molecule 5 OS=Homo sapiens OX=9606 GN=ICAM5 PE=1 SV=3	1.74328	0.027202	0.0524263	0.312228	0.160638	0.53907	-0.631696	1.15701	0.689084	-0.423207	-1.23816	-0.535285	0.3341	0.650899	2.54373	1.12709	1.06074	0.0351104	-0.809796	0.287582	13
		P12111-4	>sp|P12111|CO6A3_HUMAN Collagen alpha-3(VI) chain OS=Homo sapiens OX=9606 GN=COL6A3 PE=1 SV=5	0.401202	1.26451	-0.535134	-0.771623	0.464608	-0.542176	-0.420528	0.534528	-0.331183	1.4655	-0.633516	1.70981	0.449178	-0.581294	0.937982	-0.746417	-0.525014	-0.702557	-0.900536	0.218444	19
		P12883	>sp|P12883|MYH7_HUMAN Myosin-7 OS=Homo sapiens OX=9606 GN=MYH7 PE=1 SV=5	0.916839	-0.727443	1.59237	0.390519	0.000967577	0.258872	-0.419651	-0.441698	1.12689	-0.268597	0.554613	-1.32324	-0.642921	-0.372309	1.71902	1.2441	0.187221	3.15882	0.0194623	-0.80447	7
		P22531	>sp|P22531|SPR2E_HUMAN Small proline-rich protein 2E OS=Homo sapiens OX=9606 GN=SPRR2E PE=2 SV=2	1.45701	-0.210774	2.24305	-0.184198	1.19166	-0.871959	0.683672	-1.12689	-0.125302	-1.71647	1.36252	-1.35648	0.243309	1.26026	-0.537028	0.434711	-0.729317	-0.118829	-0.033158	1.94656	2
		P35858-2	>sp|P35858|ALS_HUMAN Insulin-like growth factor-binding protein complex acid labile subunit OS=Homo sapiens OX=9606 GN=IGFALS PE=1 SV=1	-0.36556	1.30159	0.276607	-0.321498	2.85687	1.04412	0.649578	0.290354	0.0639453	1.49471	0.189332	0.630574	-0.875276	-3.96134	5.15941	-0.979198	0.0123065	-0.542305	-0.848205	0.571574	11
		Q13332-2	>sp|Q13332|PTPRS_HUMAN Receptor-type tyrosine-protein phosphatase S OS=Homo sapiens OX=9606 GN=PTPRS PE=1 SV=3	0.858875	0.125543	-0.0744588	0.222366	0.48301	0.236409	0.182781	0.598964	0.692189	-0.150452	-0.0280059	0.663789	0.756926	0.255102	-0.441944	0.465144	0.664116	0.271217	-0.293062	-0.370307	14
		Q13835-2	>sp|Q13835|PKP1_HUMAN Plakophilin-1 OS=Homo sapiens OX=9606 GN=PKP1 PE=1 SV=2	-1.22087	1.57969	-0.806267	-0.0241862	-0.803616	-0.356082	0.07584	-1.62736	-2.68724	-1.12115	0.678246	-0.0743979	0.762414	-1.80949	-5.96013	-0.625976	-1.96368	-0.775399	1.80694	-0.240765	8
		Q8N2S1-2	>sp|Q8N2S1|LTBP4_HUMAN Latent-transforming growth factor beta-binding protein 4 OS=Homo sapiens OX=9606 GN=LTBP4 PE=1 SV=2	-1.25751	-1.27996	-1.39111	-1.2145	0.914756	-0.0670986	0.0273147	0.450096	-0.490039	0.151251	0.636898	1.95326	0.822306	0.122986	5.14329	0.334871	0.62355	1.87394	-0.150434	0.889566	23
		Q96P63-2	>sp|Q96P63|SPB12_HUMAN Serpin B12 OS=Homo sapiens OX=9606 GN=SERPINB12 PE=1 SV=1	0.528896	2.18181	-0.7596	0.45224	-0.11065	-0.250579	-1.12954	-0.436194	-1.01265	0.0460507	0.190656	0.307428	0.152529	-0.795208	-2.1724	-0.177335	-1.00018	0.221029	1.11413	0.099174	5
		Q9Y4C0	>sp|Q9Y4C0|NRX3A_HUMAN Neurexin-3 OS=Homo sapiens OX=9606 GN=NRXN3 PE=1 SV=4	1.23993	-1.17631	0.48997	0.498523	-0.204306	0.437485	-0.468479	0.569274	-0.337009	-1.21405	1.34987	-0.186378	1.06081	0.517522	3.05674	1.49102	1.19556	0.600999	-1.07435	-0.813475	15
		B9A064	sp|B9A064|IGLL5_HUMAN Immunoglobulin lambda-like polypeptide 5 OS=Homo sapiens OX=9606 GN=IGLL5 PE=2 SV=2	-2.07538	-0.0790253	-1.05197	0.281004	0.966183	0.376156	-1.66104	-1.58706	-0.18769	0.327505	1.27674	1.39328	1.42191	0.110632	0.523031	-0.810434	-0.481607	1.74787	-0.771474	0.579675	4
		O14498	sp|O14498|ISLR_HUMAN Immunoglobulin superfamily containing leucine-rich repeat protein OS=Homo sapiens OX=9606 GN=ISLR PE=2 SV=1	-1.74234	0.436295	-0.351245	1.36587	0.290747	0.788099	0.121973	-0.138811	0.935173	-0.143648	1.52694	-0.0899724	0.124945	1.32892	0.453282	1.13278	0.223379	0.241345	-0.42835	0.407013	2
		P00450	sp|P00450|CERU_HUMAN Ceruloplasmin OS=Homo sapiens OX=9606 GN=CP PE=1 SV=1	-2.32633	0.0636182	-1.4712	-0.0977368	-0.414747	0.30606	2.99032	-1.055	0.229073	1.78498	-2.17192	-1.61202	-1.86917	3.85974	-7.41413	-1.74293	-0.822681	-2.05159	-0.955457	-1.52548	32
		P00734	sp|P00734|THRB_HUMAN Prothrombin OS=Homo sapiens OX=9606 GN=F2 PE=1 SV=2	-0.719775	1.01248	0.54695	0.341723	1.63492	-0.247558	1.45208	-1.1014	0.331747	1.03656	1.56456	0.879352	0.567545	0.378802	0.862319	-0.729801	0.323661	0.987366	-0.173554	0.559447	10
		P00736	sp|P00736|C1R_HUMAN Complement C1r subcomponent OS=Homo sapiens OX=9606 GN=C1R PE=1 SV=2	-0.109642	0.614481	0.788056	1.01743	0.9319	0.761328	0.629303	0.114272	0.613411	-0.0116992	-0.514449	1.03125	1.12092	-0.0571499	5.61937	0.645996	0.399091	0.530601	-0.307842	-2.39756	22
		P00738	sp|P00738|HPT_HUMAN Haptoglobin OS=Homo sapiens OX=9606 GN=HP PE=1 SV=1	-9.36989	-5.55241	3.42098	0.280896	1.65089	-9.26879	1.09897	-0.0403364	-0.951942	-5.46003	-7.68429	2.59575	1.74638	-10.6436	-49.3275	-0.838055	0.709864	-0.0594795	-0.309726	5.22021	24
		P00747	sp|P00747|PLMN_HUMAN Plasminogen OS=Homo sapiens OX=9606 GN=PLG PE=1 SV=2	-0.725409	1.28288	0.227813	-0.0629084	2.07807	0.334004	-0.498351	-0.467716	-0.0995736	-0.086628	0.0728996	1.40169	1.47449	0.237228	11.3574	-1.58197	-0.124747	0.758082	0.0111201	1.46017	47
		P00748	sp|P00748|FA12_HUMAN Coagulation factor XII OS=Homo sapiens OX=9606 GN=F12 PE=1 SV=3	-0.720157	1.29217	0.265895	-0.930685	1.44992	-1.4979	-0.574629	-0.397242	-0.934944	1.62654	0.259151	1.27765	1.28482	0.819691	-0.167475	-2.18909	-0.999432	0.22134	-1.8917	1.34491	11
		P00751	sp|P00751|CFAB_HUMAN Complement factor B OS=Homo sapiens OX=9606 GN=CFB PE=1 SV=2	-3.07037	1.77137	-5.86744	-5.37858	2.46367	0.572436	-3.64928	-0.91585	-5.30263	3.07899	-6.2603	1.98291	-4.3725	-3.90022	-11.0696	-7.17773	-1.20669	-3.01072	-0.842037	-0.188532	27
		P01009	sp|P01009|A1AT_HUMAN Alpha-1-antitrypsin OS=Homo sapiens OX=9606 GN=SERPINA1 PE=1 SV=3	-0.561145	0.503514	1.51934	0.494439	-0.0113916	-1.63335	0.283983	-1.90082	-0.279567	0.820685	1.88401	1.48805	0.368475	2.07452	6.88595	-1.42057	-0.116343	-0.218885	0.222647	-0.22601	13
		P01011	sp|P01011|AACT_HUMAN Alpha-1-antichymotrypsin OS=Homo sapiens OX=9606 GN=SERPINA3 PE=1 SV=2	-0.395087	0.855289	0.573443	1.1347	-1.50219	0.397159	0.778913	-0.181315	2.26841	0.674708	-0.171522	0.632882	-0.0206777	1.51468	2.04106	-0.613818	0.877898	0.0739081	0.00927232	-0.861091	8
		P01019	sp|P01019|ANGT_HUMAN Angiotensinogen OS=Homo sapiens OX=9606 GN=AGT PE=1 SV=2	1.30619	0.00762795	0.296413	0.162993	-0.430065	1.12641	2.38437	0.94053	0.794705	0.130942	-1.85209	-1.09566	-1.7117	0.958988	-0.271945	-0.658397	0.613017	0.413685	-0.676376	0.888525	13
		P01023	sp|P01023|A2MG_HUMAN Alpha-2-macroglobulin OS=Homo sapiens OX=9606 GN=A2M PE=1 SV=3	-1.38832	-0.855148	-1.59756	-0.639458	1.84629	-0.865278	-1.29873	-2.29564	-0.739297	0.324879	0.435217	2.74372	0.841115	1.0531	-1.0173	-0.690393	-0.991467	-0.0787442	-0.8052	0.297827	26
		P01024	sp|P01024|CO3_HUMAN Complement C3 OS=Homo sapiens OX=9606 GN=C3 PE=1 SV=2	-0.230427	0.66225	0.240321	0.792667	1.44266	0.581258	0.598721	-1.22444	-0.123781	0.227531	1.17371	1.45735	1.44479	0.694835	18.1276	0.292557	0.225095	-0.553821	-0.765679	-0.524463	131
		P01031	sp|P01031|CO5_HUMAN Complement C5 OS=Homo sapiens OX=9606 GN=C5 PE=1 SV=4	-0.864176	-1.58187	0.924111	0.93508	0.647599	1.10222	1.03125	-2.07922	-0.66647	-2.27641	3.23131	-0.709047	0.804819	2.2441	4.97767	1.46125	-0.323047	-0.0497597	-0.293668	0.325256	16
		P01034	sp|P01034|CYTC_HUMAN Cystatin-C OS=Homo sapiens OX=9606 GN=CST3 PE=1 SV=1	-1.14624	-0.360688	0.149075	0.705039	-0.398255	-0.205974	-0.581069	0.813503	1.79289	-1.06477	0.260745	-0.165843	0.0475677	1.13809	-3.54785	0.581093	1.52215	1.99045	-1.12391	-0.0809491	9
		P01834	sp|P01834|IGKC_HUMAN Immunoglobulin kappa constant OS=Homo sapiens OX=9606 GN=IGKC PE=1 SV=2	-0.705106	0.220926	-0.735293	0.933769	0.962395	-0.717532	-0.936071	-1.53943	-0.868293	-0.403621	2.88677	1.60448	1.64245	0.922313	2.50816	-1.00112	-1.87366	0.913985	-0.907974	0.106098	5
		P02452	sp|P02452|CO1A1_HUMAN Collagen alpha-1(I) chain OS=Homo sapiens OX=9606 GN=COL1A1 PE=1 SV=6	0.651645	0.811217	-1.16864	0.169311	2.58291	-1.66162	-1.35454	0.123918	0.492943	0.0384057	0.779567	0.351629	-0.49715	-0.45627	9.60211	-1.11294	0.498327	-0.181762	-0.00254838	0.990595	5
		P02533	sp|P02533|K1C14_HUMAN Keratin, type I cytoskeletal 14 OS=Homo sapiens OX=9606 GN=KRT14 PE=1 SV=4	-2.01645	1.15382	-0.522481	-0.486077	-1.26108	-1.21489	-2.76609	-0.978071	-0.736336	-1.45254	-0.491803	-0.723766	-1.16767	-1.88036	-15.6463	0.96225	-1.46901	-0.597548	3.13718	2.29021	34
		P02647	sp|P02647|APOA1_HUMAN Apolipoprotein A-I OS=Homo sapiens OX=9606 GN=APOA1 PE=1 SV=1	-0.704337	1.2714	0.361802	-0.0930602	1.25683	-0.490112	0.230684	-0.484287	-1.11659	1.54229	-0.772797	1.40668	1.05936	0.585922	6.28009	-0.868438	-0.985461	-0.183982	0.136422	1.59056	36
		P02649	sp|P02649|APOE_HUMAN Apolipoprotein E OS=Homo sapiens OX=9606 GN=APOE PE=1 SV=1	-0.118031	-0.0920726	0.280253	0.0533259	-0.264245	0.239789	0.3002	0.392446	-0.644492	0.225831	0.866676	1.18294	1.56582	-0.448739	0.0854144	0.15624	0.737338	0.413611	-0.523006	-3.45696	40
		P02652	sp|P02652|APOA2_HUMAN Apolipoprotein A-II OS=Homo sapiens OX=9606 GN=APOA2 PE=1 SV=1	-0.113697	0.946841	-0.147176	0.227861	1.60564	0.737875	0.678531	-0.461057	0.24153	1.34997	-1.03867	0.551369	0.137889	0.817229	3.29862	0.199087	-0.458771	0.38683	-0.139956	1.01643	6
		P02743	sp|P02743|SAMP_HUMAN Serum amyloid P-component OS=Homo sapiens OX=9606 GN=APCS PE=1 SV=2	-1.27592	2.36712	0.19039	0.31715	1.66633	0.378821	-0.433207	-1.28994	0.127913	2.31105	-2.46963	0.862624	-1.26035	-0.595734	7.00874	-1.83994	-0.624394	-3.55156	-1.40077	-0.0829082	8
		P02749	sp|P02749|APOH_HUMAN Beta-2-glycoprotein 1 OS=Homo sapiens OX=9606 GN=APOH PE=1 SV=3	-2.11285	-0.454479	0.442077	1.35929	1.09283	1.0406	0.895	-1.91046	2.48855	0.770739	-1.14896	-0.312542	0.689899	1.08162	4.23412	-0.146526	0.807333	1.30865	-0.254318	-0.685887	12
		P02760	sp|P02760|AMBP_HUMAN Protein AMBP OS=Homo sapiens OX=9606 GN=AMBP PE=1 SV=1	-0.344464	1.03103	0.572873	-1.28507	1.39565	-0.633355	-0.648358	-0.795808	-1.15898	1.44913	0.526348	2.06724	1.10286	0.14448	1.79506	-1.93224	-1.35889	-0.64116	-0.480345	-0.184862	6
		P02765	sp|P02765|FETUA_HUMAN Alpha-2-HS-glycoprotein OS=Homo sapiens OX=9606 GN=AHSG PE=1 SV=2	-0.442755	1.08397	0.708363	0.403649	1.64843	-1.00842	1.86687	-1.68403	-0.0326097	0.870585	0.504054	1.67384	0.384593	1.17139	3.42232	-0.738934	0.134461	0.132228	-0.189458	-0.151648	5
		P02766	sp|P02766|TTHY_HUMAN Transthyretin OS=Homo sapiens OX=9606 GN=TTR PE=1 SV=1	0.484923	0.109897	1.57258	1.98714	-0.0221365	-0.201439	0.463335	-0.600648	0.797514	-0.100652	0.785324	0.00303271	0.431205	1.80965	2.96821	0.392439	0.794523	-0.15764	-0.70447	-0.884941	6
		P02768	sp|P02768|ALBU_HUMAN Albumin OS=Homo sapiens OX=9606 GN=ALB PE=1 SV=2	0.709391	0.959711	1.61472	2.24571	-0.0383041	-0.862264	0.889059	-0.97338	0.242411	0.366872	3.54749	0.59254	0.817444	0.801235	8.85353	-0.297585	0.186308	-1.11292	-1.21662	-2.42125	50
		P02787	sp|P02787|TRFE_HUMAN Serotransferrin OS=Homo sapiens OX=9606 GN=TF PE=1 SV=3	0.307057	1.20481	1.61804	0.842293	1.29719	-0.339787	0.213784	-0.29776	0.47314	0.585046	-0.788503	1.13647	0.5283	-0.396191	3.84676	-0.855299	-0.440941	0.517228	-0.324791	4.06842	76
		P02788	sp|P02788|TRFL_HUMAN Lactotransferrin OS=Homo sapiens OX=9606 GN=LTF PE=1 SV=6	0.657758	0.203443	0.410256	0.717027	-2.60199	-0.509171	0.916029	0.0398696	-0.241524	-0.366375	-0.30833	-0.913084	-1.20929	-0.246244	1.92475	0.1599	-0.643033	2.94053	0.524312	1.27121	8
		P02790	sp|P02790|HEMO_HUMAN Hemopexin OS=Homo sapiens OX=9606 GN=HPX PE=1 SV=2	-0.995845	0.194619	0.289488	0.00340158	0.860933	-0.516082	1.47553	-1.04937	1.59314	1.97335	-0.888633	-0.737558	-1.32543	0.835777	-0.216179	-1.61515	-0.759975	-1.18967	0.997542	-1.21458	15
		P03952	sp|P03952|KLKB1_HUMAN Plasma kallikrein OS=Homo sapiens OX=9606 GN=KLKB1 PE=1 SV=1	-0.966892	0.153239	-1.28514	-2.26789	2.07015	-0.279094	-0.10266	-1.05736	-0.505126	1.30682	1.49086	0.809946	0.74447	1.25145	6.17728	-1.63973	-0.526214	0.0564698	-0.764629	1.41512	14
		P04004	sp|P04004|VTNC_HUMAN Vitronectin OS=Homo sapiens OX=9606 GN=VTN PE=1 SV=1	-1.49439	1.62555	-0.50253	0.438549	1.63435	0.293384	0.361621	-0.62947	0.399366	1.82038	0.217739	1.40864	0.725918	-0.383007	2.50075	-1.15353	-0.0179783	-0.0832616	-0.0940212	0.253336	11
		P04066	sp|P04066|FUCO_HUMAN Tissue alpha-L-fucosidase OS=Homo sapiens OX=9606 GN=FUCA1 PE=1 SV=4	0.120518	0.945727	1.76402	-0.843679	-0.535143	1.82541	0.298322	0.0796442	-1.56234	0.724947	-0.0711338	1.13002	0.289771	0.357462	3.30301	0.571178	0.850273	0.109348	-0.433484	-0.348094	4
		P04075	sp|P04075|ALDOA_HUMAN Fructose-bisphosphate aldolase A OS=Homo sapiens OX=9606 GN=ALDOA PE=1 SV=2	-0.67009	-0.153772	-1.02405	-0.101955	-0.00637898	0.200031	-1.20073	0.0331984	0.424255	-0.755839	0.166389	0.74582	0.48295	0.315446	-0.0258341	1.58496	0.838613	0.442274	0.617199	-0.0932361	11
		P04196	sp|P04196|HRG_HUMAN Histidine-rich glycoprotein OS=Homo sapiens OX=9606 GN=HRG PE=1 SV=1	-0.868703	0.830238	1.04135	-0.300532	1.912	-0.969648	0.461928	-0.981697	-1.23484	1.30771	-0.0406848	1.25202	0.666602	-0.150999	4.47134	-2.23985	-1.33601	-0.0266542	-1.1593	1.43774	10
		P04259	sp|P04259|K2C6B_HUMAN Keratin, type II cytoskeletal 6B OS=Homo sapiens OX=9606 GN=KRT6B PE=1 SV=5	-4.25497	-0.00959678	-0.566883	-2.46919	-2.60423	-2.49054	-4.16052	-1.86404	0.233466	-3.94762	-0.270398	-1.77212	-1.32047	-1.9761	-13.3407	2.02606	-2.04821	-2.82765	3.16572	-0.55653	20
		P04264	sp|P04264|K2C1_HUMAN Keratin, type II cytoskeletal 1 OS=Homo sapiens OX=9606 GN=KRT1 PE=1 SV=6	0.501321	1.99118	0.193377	0.979976	-0.215694	-0.918574	-0.285482	-0.411022	-0.948326	-0.214585	0.551646	0.38465	-0.0719716	-0.762689	-12.2127	-0.232487	-0.789626	0.721684	1.85013	1.06319	51
		P04406	sp|P04406|G3P_HUMAN Glyceraldehyde-3-phosphate dehydrogenase OS=Homo sapiens OX=9606 GN=GAPDH PE=1 SV=3	1.24357	0.993321	0.27126	-0.224445	-1.36974	-0.826041	-0.0493488	0.215331	-0.604682	-0.623146	-1.04947	-0.562246	0.884455	-0.67958	-2.54012	0.90725	-0.0309298	-0.187375	1.77664	0.457028	10
		P05090	sp|P05090|APOD_HUMAN Apolipoprotein D OS=Homo sapiens OX=9606 GN=APOD PE=1 SV=1	0.32194	1.38353	-0.672176	1.49647	-0.0959796	-1.51751	-0.752272	-0.9106	0.754399	0.193805	2.18736	1.73484	1.29867	-1.2284	7.50589	-1.26002	-1.05121	-0.95054	-0.519848	-1.31698	13
		P05109	sp|P05109|S10A8_HUMAN Protein S100-A8 OS=Homo sapiens OX=9606 GN=S100A8 PE=1 SV=1	-1.25913	-0.712932	-1.17872	-0.329984	-2.08099	-3.03357	-1.55826	-1.0627	-1.9825	-2.93207	-2.0896	-1.53506	-1.40637	-0.36179	-1.81542	-1.6259	-0.8297	-3.01391	0.412973	0.894802	3
		P05156	sp|P05156|CFAI_HUMAN Complement factor I OS=Homo sapiens OX=9606 GN=CFI PE=1 SV=2	-3.37951	0.963408	-2.37945	-2.5426	1.2154	-1.92508	-1.77406	-0.79931	-2.28427	3.10749	-2.18931	1.87943	-0.99806	-2.33177	-5.99764	-3.41395	-0.867907	-1.28177	-0.856361	-0.633739	12
		P05546	sp|P05546|HEP2_HUMAN Heparin cofactor 2 OS=Homo sapiens OX=9606 GN=SERPIND1 PE=1 SV=3	-0.812881	0.269125	-0.917509	-0.465611	1.8062	0.0687369	0.543328	0.0539818	-1.32225	3.0065	-1.81623	1.03888	-0.368414	-0.3007	-1.57743	-1.10792	-0.492966	-0.870936	-0.875514	-0.204409	13
		P06396	sp|P06396|GELS_HUMAN Gelsolin OS=Homo sapiens OX=9606 GN=GSN PE=1 SV=1	-0.0498723	0.849457	0.285339	0.296463	0.643329	0.418485	1.2224	0.626714	0.262691	1.48587	-0.408478	0.0119621	0.3678	-0.138686	-4.61847	-0.0444706	0.337452	0.89708	-0.0707444	-1.14341	28
		P06681	sp|P06681|CO2_HUMAN Complement C2 OS=Homo sapiens OX=9606 GN=C2 PE=1 SV=2	0.419884	0.574511	-1.3719	-0.285227	1.76699	0.483458	0.0412056	0.0654406	-0.144011	0.365661	-1.57786	1.80297	-0.0597883	0.920368	6.3055	-3.17963	0.224569	-0.65133	-0.437462	0.308294	22
		P06733	sp|P06733|ENOA_HUMAN Alpha-enolase OS=Homo sapiens OX=9606 GN=ENO1 PE=1 SV=2	1.05351	0.586501	-0.477448	-1.01551	-0.812717	0.110458	-1.0551	-0.734333	-0.781849	-0.927935	-0.281438	0.14564	0.638197	-1.21964	-2.448	0.691625	-0.149965	0.0970232	1.7407	-1.09364	7
		P07195	sp|P07195|LDHB_HUMAN L-lactate dehydrogenase B chain OS=Homo sapiens OX=9606 GN=LDHB PE=1 SV=2	-0.277958	0.363535	-2.7149	-0.466115	0.684241	1.96555	0.696744	-0.716116	1.59582	0.719218	-0.640083	-0.78491	-1.7329	1.17099	2.53397	0.344181	0.795431	0.156022	-0.0503592	-2.187	8
		P07339	sp|P07339|CATD_HUMAN Cathepsin D OS=Homo sapiens OX=9606 GN=CTSD PE=1 SV=1	0.286133	0.706923	0.199566	0.613088	-0.138101	0.793526	0.802398	1.02811	1.65128	0.377976	-0.340973	-0.67632	-0.465638	0.187717	0.172175	0.0657131	0.269387	0.233793	0.265746	-0.857931	13
		P07358	sp|P07358|CO8B_HUMAN Complement component C8 beta chain OS=Homo sapiens OX=9606 GN=C8B PE=1 SV=3	1.471	1.05401	-1.702	-0.991901	1.57304	-0.925712	-0.616318	-1.53426	-1.15178	3.04515	-1.32417	0.590472	-0.762658	-2.20857	-2.39119	-3.37833	-1.63141	-1.5637	-1.0933	-0.202457	8
		P07686	sp|P07686|HEXB_HUMAN Beta-hexosaminidase subunit beta OS=Homo sapiens OX=9606 GN=HEXB PE=1 SV=4	0.962532	0.414572	1.72416	0.870368	-0.560219	0.595545	-0.357729	0.547719	1.32037	-0.258001	1.40642	-0.436467	0.653442	-0.457649	-1.30724	0.724807	0.686692	1.06754	-0.735357	1.4027	8
		P07858	sp|P07858|CATB_HUMAN Cathepsin B OS=Homo sapiens OX=9606 GN=CTSB PE=1 SV=3	0.0469843	-0.153981	1.34936	0.086513	-0.861721	0.558629	0.0592021	0.904742	-0.0497838	-0.600226	0.115555	-0.607418	0.42952	-0.568145	1.75888	0.454931	1.18814	0.817404	-0.673921	-0.203292	5
		P08123	sp|P08123|CO1A2_HUMAN Collagen alpha-2(I) chain OS=Homo sapiens OX=9606 GN=COL1A2 PE=1 SV=7	-0.543173	0.792865	-0.172204	0.409624	2.85527	-0.242881	-0.582627	0.5901	0.434778	0.645916	0.0890678	0.479611	-0.14297	-0.748114	-3.16922	-0.777285	0.622175	-0.0958958	-0.186305	0.234303	6
		P08294	sp|P08294|SODE_HUMAN Extracellular superoxide dismutase [Cu-Zn] OS=Homo sapiens OX=9606 GN=SOD3 PE=1 SV=2	-0.650423	-0.91574	0.0419923	1.34723	0.895882	-0.335995	1.3859	-0.225535	3.26517	-0.139642	-2.83621	-1.32747	-1.40835	1.3104	-2.87803	-1.30031	0.251307	1.49564	-0.423018	-0.218293	7
		P08571	sp|P08571|CD14_HUMAN Monocyte differentiation antigen CD14 OS=Homo sapiens OX=9606 GN=CD14 PE=1 SV=2	0.266263	0.169434	0.282287	0.394208	0.0842884	0.111684	0.857231	0.11949	0.998104	1.27841	0.392982	-0.345291	0.0576742	1.61785	4.60438	-0.4253	0.837141	-0.649651	-0.203264	0.800391	8
		P08697	sp|P08697|A2AP_HUMAN Alpha-2-antiplasmin OS=Homo sapiens OX=9606 GN=SERPINF2 PE=1 SV=3	-0.547317	0.229416	0.286141	0.872711	0.575656	0.480141	1.49222	-0.517707	2.2451	0.357488	1.89571	0.236714	-0.202133	1.49849	2.4438	-0.71292	0.364223	0.0443873	-0.243441	-0.356198	5
		P09871	sp|P09871|C1S_HUMAN Complement C1s subcomponent OS=Homo sapiens OX=9606 GN=C1S PE=1 SV=1	-2.02299	-0.801273	0.453551	1.19132	0.486328	2.10308	0.753296	-1.39133	-0.550539	0.37237	2.61206	1.01778	0.453723	0.300353	8.57056	0.172088	0.837431	-1.22493	-0.805517	-0.941857	12
		P09972	sp|P09972|ALDOC_HUMAN Fructose-bisphosphate aldolase C OS=Homo sapiens OX=9606 GN=ALDOC PE=1 SV=2	0.103336	0.257034	0.0924302	0.13238	0.144138	0.822305	-0.15389	0.401621	0.431369	-0.0220254	-0.495928	0.785701	0.0845942	0.720782	1.40236	0.814834	0.790583	1.26677	-0.0565692	-1.64596	16
		P0C0L4	sp|P0C0L4|CO4A_HUMAN Complement C4-A OS=Homo sapiens OX=9606 GN=C4A PE=1 SV=2	-0.666945	-0.0732782	-0.00864189	1.29901	0.534844	0.260371	1.07265	-1.02915	0.533505	-0.161445	0.803208	0.422766	1.71436	0.258023	13.3165	0.858054	0.98451	-0.772873	-0.836419	1.01629	78
		P0C0L5	sp|P0C0L5|CO4B_HUMAN Complement C4-B OS=Homo sapiens OX=9606 GN=C4B PE=1 SV=2	-1.75126	0.427757	-1.06889	1.66081	1.2842	0.351027	0.801945	-0.873005	-0.030801	-0.0341498	-0.514497	1.0028	1.47022	0.483661	2.60358	1.48542	0.745447	0.94595	-0.524562	-0.520083	4
		P10643	sp|P10643|CO7_HUMAN Complement component C7 OS=Homo sapiens OX=9606 GN=C7 PE=1 SV=2	-1.54585	0.249546	-3.91513	-2.03055	1.12316	-1.3326	-0.749354	0.758608	-1.09395	1.94391	-2.13873	1.85041	-1.50801	-2.07348	-4.89791	-3.02718	-1.22558	-0.421642	-0.478035	-1.05682	31
		P12109	sp|P12109|CO6A1_HUMAN Collagen alpha-1(VI) chain OS=Homo sapiens OX=9606 GN=COL6A1 PE=1 SV=3	1.29356	-0.202787	-0.256881	-0.598561	-1.85654	0.814569	0.438791	0.714413	-1.31894	0.188962	-0.514277	0.249592	1.04618	-0.0851024	4.95823	0.380817	1.00502	0.599226	-0.871486	0.0713496	22
		P13591	sp|P13591-1|NCAM1_HUMAN Isoform 2 of Neural cell adhesion molecule 1 OS=Homo sapiens OX=9606 GN=NCAM1	0.724115	0.620744	0.158297	0.734211	0.310409	0.816385	0.473991	1.04689	0.778289	0.17996	-1.14851	0.077571	-0.817793	0.673812	3.88464	0.042069	0.265128	-0.196119	-0.66031	-0.867552	29
		P13639	sp|P13639|EF2_HUMAN Elongation factor 2 OS=Homo sapiens OX=9606 GN=EEF2 PE=1 SV=4	1.46249	0.607495	0.208491	-1.36044	0.230158	-0.318572	-0.138509	-0.676768	-1.38778	0.595633	-1.60143	-2.09975	-0.592599	-0.0666203	-1.24207	-0.658626	-1.00974	-1.00925	1.96384	-0.409856	4
		P13645	sp|P13645|K1C10_HUMAN Keratin, type I cytoskeletal 10 OS=Homo sapiens OX=9606 GN=KRT10 PE=1 SV=6	0.571309	1.70244	0.0581751	1.33905	-0.464061	0.0168838	-0.676876	0.109999	0.141839	-0.5548	-0.628307	0.152892	0.413965	-0.213998	-5.17693	0.457643	-0.642728	1.31948	1.43486	1.63117	41
		P13647	sp|P13647|K2C5_HUMAN Keratin, type II cytoskeletal 5 OS=Homo sapiens OX=9606 GN=KRT5 PE=1 SV=3	-0.508272	1.72926	-0.237917	0.487985	-0.75636	-0.421201	-1.10784	-0.750676	-1.00928	-0.923063	0.922089	0.0361098	-0.188615	-0.652935	-9.38831	0.933081	-0.923457	0.245691	2.02759	0.746523	35
		P13671	sp|P13671|CO6_HUMAN Complement component C6 OS=Homo sapiens OX=9606 GN=C6 PE=1 SV=3	-2.37858	1.48053	-4.52263	-3.05563	1.49656	-0.6508	-0.0971987	-0.902175	-0.625437	2.00749	-2.20437	1.84084	-1.388	-0.177977	3.51419	-4.13368	-0.972045	-0.563834	-0.293458	-0.106644	16
		P15169	sp|P15169|CBPN_HUMAN Carboxypeptidase N catalytic chain OS=Homo sapiens OX=9606 GN=CPN1 PE=1 SV=1	-0.450259	1.56587	0.0748897	-1.02334	1.26935	-0.865032	-1.84981	-1.93107	-1.41201	2.39434	1.07422	0.42431	0.0517422	0.0971928	-1.99851	-1.59031	-1.10265	-0.305341	-0.26198	1.31846	3
		P15924	sp|P15924|DESP_HUMAN Desmoplakin OS=Homo sapiens OX=9606 GN=DSP PE=1 SV=3	-0.278779	1.08647	-0.637544	-0.343878	-1.40283	-1.41397	-0.778069	-1.04673	-2.21186	-1.04968	0.227759	-0.796103	-0.148715	-1.74399	-16.0739	-0.834344	-1.55512	-1.34991	2.43383	0.944121	60
		P17174	sp|P17174-2|AATC_HUMAN Isoform 2 of Aspartate aminotransferase, cytoplasmic OS=Homo sapiens OX=9606 GN=GOT1	0.757021	0.261873	1.10421	0.75921	-0.274264	0.00310748	0.0475669	0.733223	0.833646	-0.324142	-0.489009	1.0543	0.449527	-0.000411978	1.14441	0.613296	1.05002	0.683459	-0.587787	-0.954445	21
		P19823	sp|P19823|ITIH2_HUMAN Inter-alpha-trypsin inhibitor heavy chain H2 OS=Homo sapiens OX=9606 GN=ITIH2 PE=1 SV=2	-0.611848	1.46828	0.441478	-1.01393	1.42213	-0.400489	-1.63572	-0.938184	-2.15566	1.7665	-0.0447095	2.07415	1.56304	0.514125	8.12514	-1.98514	-1.26555	-0.709912	-0.47274	-1.74728	28
		P19827	sp|P19827|ITIH1_HUMAN Inter-alpha-trypsin inhibitor heavy chain H1 OS=Homo sapiens OX=9606 GN=ITIH1 PE=1 SV=3	-0.532302	1.43665	0.271926	-1.06115	1.20383	-0.960868	-3.62888	-1.21885	-2.15648	1.66159	-1.01417	2.1466	1.31414	0.391554	5.32632	-1.86094	-1.41488	-0.703474	-0.628597	0.965738	21
		P20774	sp|P20774|MIME_HUMAN Mimecan OS=Homo sapiens OX=9606 GN=OGN PE=1 SV=1	-0.302166	0.343977	-0.71416	-0.410338	1.66946	0.570592	1.0805	0.195868	-0.150742	1.66635	-0.976995	0.63418	0.0614917	0.900369	1.96068	-0.114724	-0.340553	-0.767077	-0.708811	-1.28727	11
		P22792	sp|P22792|CPN2_HUMAN Carboxypeptidase N subunit 2 OS=Homo sapiens OX=9606 GN=CPN2 PE=1 SV=3	-0.887526	2.00737	1.15366	-0.197626	1.37678	-0.575181	-0.37635	-2.43722	-0.226141	2.01287	1.84171	0.594425	-0.0855945	0.393216	-2.60055	-1.073	-0.747675	-0.325624	-0.133472	0.698326	9
		P23142	sp|P23142|FBLN1_HUMAN Fibulin-1 OS=Homo sapiens OX=9606 GN=FBLN1 PE=1 SV=4	0.328918	0.886519	-0.496962	0.513933	0.645488	0.158611	0.271913	0.364487	0.744083	1.4588	-0.850952	0.269762	-1.07573	0.451394	0.584232	-0.492076	-0.0211797	-0.618604	-0.4335	1.01961	27
		P25311	sp|P25311|ZA2G_HUMAN Zinc-alpha-2-glycoprotein OS=Homo sapiens OX=9606 GN=AZGP1 PE=1 SV=2	-0.899157	-0.232851	-1.18813	0.00648877	-0.176645	0.650308	1.57078	0.979524	-0.489867	0.536427	0.00893745	-2.3083	-2.00696	0.638176	0.606193	-1.44031	-0.445865	-0.535122	0.640957	0.919953	9
		P27169	sp|P27169|PON1_HUMAN Serum paraoxonase/arylesterase 1 OS=Homo sapiens OX=9606 GN=PON1 PE=1 SV=3	-0.271756	1.25792	1.11245	-0.095604	1.46307	-0.0404641	0.616864	-1.54787	0.02404	1.18876	1.70045	0.383443	0.0289891	1.90289	5.55964	-0.77703	-1.40975	-1.53508	-0.508818	0.824882	5
		P29622	sp|P29622|KAIN_HUMAN Kallistatin OS=Homo sapiens OX=9606 GN=SERPINA4 PE=1 SV=3	-1.49475	1.00742	-1.17642	-1.10502	2.80783	-0.643625	0.0748144	-1.44597	-2.40735	2.73445	-1.35407	1.16756	-0.0151102	-1.73528	1.7507	-2.91608	-1.97113	-1.24512	-1.21809	0.0214132	9
		P32119	sp|P32119|PRDX2_HUMAN Peroxiredoxin-2 OS=Homo sapiens OX=9606 GN=PRDX2 PE=1 SV=5	1.20359	1.4978	0.24845	0.850868	-0.637779	0.110776	0.0348752	0.293975	0.801445	-0.344045	0.073074	0.068114	-0.0255587	-0.429621	0.552387	0.00804996	-0.396408	0.574341	1.17323	-0.0535096	5
		P35527	sp|P35527|K1C9_HUMAN Keratin, type I cytoskeletal 9 OS=Homo sapiens OX=9606 GN=KRT9 PE=1 SV=3	0.785998	2.26721	0.294913	0.721572	-0.260189	-1.70058	0.0964516	-1.25827	-1.51036	0.197381	-0.0961463	0.773607	-0.388802	-0.947473	-13.552	-1.10814	-0.987453	0.268143	2.01546	1.35784	40
		P35542	sp|P35542|SAA4_HUMAN Serum amyloid A-4 protein OS=Homo sapiens OX=9606 GN=SAA4 PE=1 SV=2	-1.67531	0.968804	0.665457	-0.319686	0.917474	0.819596	0.463485	-1.0662	-0.581164	1.5171	0.944807	0.74861	1.01104	-0.300936	-0.8233	0.939786	0.0489868	1.18652	0.246707	-1.1738	5
		P35908	sp|P35908|K22E_HUMAN Keratin, type II cytoskeletal 2 epidermal OS=Homo sapiens OX=9606 GN=KRT2 PE=1 SV=2	0.694384	1.57743	0.851101	1.57941	-0.603656	-0.0499015	-0.444159	-0.426405	0.206148	-0.707701	0.42748	-0.00862603	0.419774	-0.303819	-4.20104	1.26229	-0.271806	0.947299	0.595234	2.2186	51
		P36955	sp|P36955|PEDF_HUMAN Pigment epithelium-derived factor OS=Homo sapiens OX=9606 GN=SERPINF1 PE=1 SV=4	-2.41513	-0.697078	-1.7061	0.253865	0.747197	-2.52637	-2.40197	-0.358286	-1.33838	4.86068	-0.0993809	-0.333576	-0.918692	-3.03547	-7.29778	-1.14129	-0.798435	-2.78374	-1.59951	-2.11873	11
		P41222	sp|P41222|PTGDS_HUMAN Prostaglandin-H2 D-isomerase OS=Homo sapiens OX=9606 GN=PTGDS PE=1 SV=1	0.1713	-0.0745587	0.339999	0.433524	0.252773	0.173887	0.989338	0.519975	1.45805	0.243429	-0.333467	-0.18831	0.0211083	0.898322	-0.690131	0.234827	0.706385	-0.0686342	-0.346202	0.321779	17
		P43121	sp|P43121|MUC18_HUMAN Cell surface glycoprotein MUC18 OS=Homo sapiens OX=9606 GN=MCAM PE=1 SV=2	0.271482	0.763349	1.20531	0.409893	-0.677462	0.382358	1.32457	1.17169	0.886287	0.63436	-0.183306	0.327717	-0.464371	1.37333	-0.000388948	-0.185613	0.401623	0.00910548	-0.559175	-2.60847	17
		P50895	sp|P50895|BCAM_HUMAN Basal cell adhesion molecule OS=Homo sapiens OX=9606 GN=BCAM PE=1 SV=2	0.00941571	0.105443	0.482108	-0.249142	-0.531714	1.38611	0.508466	1.00065	0.797261	1.01341	-0.601999	-0.548998	-0.850099	0.736958	-0.103804	-0.933382	-0.00653816	-0.505696	-0.227876	0.626004	4
		P51884	sp|P51884|LUM_HUMAN Lumican OS=Homo sapiens OX=9606 GN=LUM PE=1 SV=2	-0.707806	1.31743	0.184071	0.178339	1.9549	0.686527	1.52014	0.852919	0.43178	1.58248	0.22509	1.44941	0.278909	0.287686	0.0780373	-1.19063	-1.06415	-1.20785	-0.395226	-0.892057	14
		P55058	sp|P55058|PLTP_HUMAN Phospholipid transfer protein OS=Homo sapiens OX=9606 GN=PLTP PE=1 SV=1	-0.501194	0.660848	0.101962	0.126028	1.52459	0.217499	0.177664	0.0764636	-0.343534	1.01521	1.05735	1.25113	0.811581	-1.00158	2.12039	-0.35037	0.246654	-0.16603	-0.588278	1.43789	11
		P61626	sp|P61626|LYSC_HUMAN Lysozyme C OS=Homo sapiens OX=9606 GN=LYZ PE=1 SV=1	0.0412056	0.783862	0.567154	0.399771	0.191864	0.756819	-0.44492	-1.06226	0.157479	-1.36467	0.641617	0.128413	-0.805461	0.565779	-0.769247	0.219483	0.358181	1.11878	1.17969	2.07476	7
		P61769	sp|P61769|B2MG_HUMAN Beta-2-microglobulin OS=Homo sapiens OX=9606 GN=B2M PE=1 SV=1	-0.823579	-0.401654	0.473383	0.279931	0.272236	-0.418725	-0.8057	1.31151	0.956933	-0.459996	-2.11216	0.193853	0.622548	0.339259	0.431905	0.84546	1.28692	1.4995	-0.198844	1.25513	4
		P69905	sp|P69905|HBA_HUMAN Hemoglobin subunit alpha OS=Homo sapiens OX=9606 GN=HBA1 PE=1 SV=2	-5.73602	-4.86492	4.83125	1.42787	-1.55375	-11.3771	-5.54914	-0.775298	3.8892	-3.82947	-2.68801	-6.48685	-6.76487	-6.77977	-9.33962	-3.53781	-2.01844	-0.38764	-4.1729	1.17989	7
		P81605	sp|P81605|DCD_HUMAN Dermcidin OS=Homo sapiens OX=9606 GN=DCD PE=1 SV=2	2.46115	0.411716	0.0841393	1.44478	-0.670578	-0.650956	0.686927	-0.91994	0.727683	-0.750316	0.722133	-0.28352	0.52665	0.453866	4.31299	1.32191	0.0710849	0.896478	0.695425	-0.849541	5
		P98160	sp|P98160|PGBM_HUMAN Basement membrane-specific heparan sulfate proteoglycan core protein OS=Homo sapiens OX=9606 GN=HSPG2 PE=1 SV=4	-0.362369	-0.609869	0.265857	-0.283204	0.518979	0.288798	-0.521476	0.740706	-0.206066	0.485731	0.424782	0.651241	0.36179	2.04164	2.76034	0.860714	-0.0382459	-0.149974	-0.422204	0.0100483	8
		Q04695	sp|Q04695|K1C17_HUMAN Keratin, type I cytoskeletal 17 OS=Homo sapiens OX=9606 GN=KRT17 PE=1 SV=2	-2.71089	-0.142169	-0.666072	-1.90279	-2.03867	-2.54169	-2.71559	-2.06632	0.293219	-2.57206	1.32641	-2.15968	-2.66715	-1.53588	-7.60485	1.94542	-1.72858	-2.59794	2.84167	-0.0814968	14
		Q07954	sp|Q07954|LRP1_HUMAN Prolow-density lipoprotein receptor-related protein 1 OS=Homo sapiens OX=9606 GN=LRP1 PE=1 SV=2	1.25472	-0.193146	0.933827	0.0362136	-0.377065	0.0953994	-0.0188609	0.489866	0.275073	-0.280102	-0.478792	0.58062	1.00131	-0.352642	1.87665	0.972061	1.16446	0.949382	-0.864545	-0.833448	8
		Q08188	sp|Q08188|TGM3_HUMAN Protein-glutamine gamma-glutamyltransferase E OS=Homo sapiens OX=9606 GN=TGM3 PE=1 SV=4	0.337421	1.83076	0.0609013	0.192254	-0.27522	-0.223591	0.131667	0.326909	-0.251168	-0.338982	1.74693	-0.140059	-0.0358191	-1.46928	-1.71655	0.180018	-1.02895	1.11569	1.1795	0.468411	8
		Q08380	sp|Q08380|LG3BP_HUMAN Galectin-3-binding protein OS=Homo sapiens OX=9606 GN=LGALS3BP PE=1 SV=1	0.236256	0.774564	0.989393	1.29416	0.639315	0.309294	1.0652	0.212329	0.918855	0.626205	0.337135	0.551856	0.768171	0.329972	2.12629	-0.0808451	0.364297	-0.155351	-0.460777	-0.287187	19
		Q14515	sp|Q14515-2|SPRL1_HUMAN Isoform 2 of SPARC-like protein 1 OS=Homo sapiens OX=9606 GN=SPARCL1	0.459852	0.542743	0.982234	0.500608	0.496384	0.645881	-0.39803	0.64826	0.735984	-0.0666866	-3.20886	0.173953	0.185069	-0.581133	-3.70627	0.390561	0.970931	1.1696	-0.269559	0.234049	31
		Q14624	sp|Q14624|ITIH4_HUMAN Inter-alpha-trypsin inhibitor heavy chain H4 OS=Homo sapiens OX=9606 GN=ITIH4 PE=1 SV=4	-3.65258	0.367881	-2.88339	-3.70675	1.53437	-0.232542	0.736517	-1.01436	-2.51089	3.23453	-4.2535	-1.44758	-2.66963	1.9808	-4.88202	-6.16489	-2.69343	-2.89299	-0.300055	-0.56445	23
		Q15582	sp|Q15582|BGH3_HUMAN Transforming growth factor-beta-induced protein ig-h3 OS=Homo sapiens OX=9606 GN=TGFBI PE=1 SV=1	0.357084	0.85765	-0.575323	-0.586078	1.20911	1.58e-05	-0.0126912	0.420276	-0.341425	0.780432	-0.991351	1.50454	0.502795	-0.104334	0.674406	-1.48963	-0.169838	-0.201432	-0.281671	-0.167749	21
		Q6UX71	sp|Q6UX71|PXDC2_HUMAN Plexin domain-containing protein 2 OS=Homo sapiens OX=9606 GN=PLXDC2 PE=1 SV=1	0.952496	-0.225119	0.182021	-0.308183	0.63214	1.17346	1.72791	0.930166	0.589633	0.927915	-0.245938	0.0459271	0.116358	0.253687	1.00625	-0.266769	0.542585	-0.31652	-0.445282	-0.235972	6
		Q7Z3B1	sp|Q7Z3B1|NEGR1_HUMAN Neuronal growth regulator 1 OS=Homo sapiens OX=9606 GN=NEGR1 PE=1 SV=3	0.678238	-1.12856	-0.464248	-0.232488	-0.204298	0.425403	-0.115798	0.768003	1.2866	-0.564226	-0.714937	-0.413576	0.668975	0.970394	-0.148093	1.46465	1.3747	-0.0917218	-0.569016	0.820576	8
		Q9BXJ0	sp|Q9BXJ0|C1QT5_HUMAN Complement C1q tumor necrosis factor-related protein 5 OS=Homo sapiens OX=9606 GN=C1QTNF5 PE=1 SV=1	-0.280265	0.385539	-1.06605	0.318751	0.986517	0.0964573	-2.80915	0.947593	1.04963	0.417138	-0.148277	1.47621	0.728705	-1.10202	-1.61453	0.207532	0.674311	1.45339	0.153616	-0.896932	3
		Q9C0A0	sp|Q9C0A0-2|CNTP4_HUMAN Isoform 2 of Contactin-associated protein-like 4 OS=Homo sapiens OX=9606 GN=CNTNAP4	1.34614	-3.011	0.431903	-0.1312	-1.15599	1.28712	0.93709	-0.690683	-2.17947	-3.07695	1.62713	-1.55576	1.60328	0.531158	0.9313	2.16112	1.4518	0.357595	-1.38674	-0.297062	7
		Q9NRN5	sp|Q9NRN5-2|OLFL3_HUMAN Isoform 2 of Olfactomedin-like protein 3 OS=Homo sapiens OX=9606 GN=OLFML3	1.00988	-0.0544585	1.00105	0.0292997	0.716758	0.859272	0.74773	0.407108	1.1083	0.73063	-0.42238	1.1244	0.457496	-0.461772	-0.679606	0.0859123	0.411968	0.229297	-1.20065	-0.859137	6
		Q9NZP8	sp|Q9NZP8|C1RL_HUMAN Complement C1r subcomponent-like protein OS=Homo sapiens OX=9606 GN=C1RL PE=1 SV=2	0.0395448	0.767176	-0.527151	0.328064	0.819918	0.200778	-0.404675	0.415191	0.322252	1.5378	0.276163	0.793153	0.741674	0.724592	0.870001	-0.20004	0.337209	-0.292892	-0.865337	0.444201	3
		Q9P2S2	sp|Q9P2S2|NRX2A_HUMAN Neurexin-2 OS=Homo sapiens OX=9606 GN=NRXN2 PE=2 SV=1	0.585453	-0.870162	-0.125485	-0.412216	-0.849615	0.765922	-0.381528	1.06048	0.383677	-0.416787	-0.183526	0.434908	0.933522	0.412216	-1.41368	1.2218	1.17203	1.28126	-0.765246	-1.30284	13
		Q9Y240	sp|Q9Y240|CLC11_HUMAN C-type lectin domain family 11 member A OS=Homo sapiens OX=9606 GN=CLEC11A PE=1 SV=1	1.25058	0.260937	0.955526	-0.179935	0.541248	1.10904	0.95107	1.48044	-0.0914965	0.298059	-0.60785	1.43102	0.910146	-0.253909	-0.143307	0.177641	0.160585	-0.597882	-2.33937	-0.286622	4
		Q9Y646	sp|Q9Y646|CBPQ_HUMAN Carboxypeptidase Q OS=Homo sapiens OX=9606 GN=CPQ PE=1 SV=1	0.737583	0.900667	0.644816	0.015126	0.51148	1.13894	-0.700318	1.12718	0.238776	0.917672	-0.679591	0.316202	0.0982598	-0.713249	0.79934	0.243725	0.589197	-0.0475717	-0.716576	1.21645	10

## Sheet: Sheet2
acc	desc	C2	C3	C4	C6	C7	C8	C9	C10	C12	C13	C14	C15	AD1	AD2	AD3	AD4	AD6	AD7	AD8	AD9	AD12	AD13	AD10	AD11
Q53EL9	>sp|Q53EL9|SEZ6_HUMAN Seizure protein 6 homolog OS=Homo sapiens OX=9606 GN=SEZ6 PE=1 SV=2	-0.778849	-0.925497	-1.32975	-0.781247	0.830616	-0.358302	-1.67438	0.23278	0.17374	-0.845895	-1.02204	0.309009	-0.334417	1.78941	1.58598	1.33614	-0.225539	0.890859	0.853072	0.234102	1.17503	1.65823	-0.671841	-1.48218
Q92823	>sp|Q92823|NRCAM_HUMAN Neuronal cell adhesion molecule OS=Homo sapiens OX=9606 GN=NRCAM PE=1 SV=3	-0.132098	-1.43073	-1.74341	-0.691518	1.06731	0.705857	-1.85393	0.654409	-0.122989	-0.242114	-1.36067	-0.426035	0.687575	0.451019	1.28583	1.40969	0.451612	0.451477	1.7592	1.28155	1.57984	1.24629	-0.691695	-0.7971
Q9BZR6	#N/A						1.08949		1.15893	0.677043		0.158995	0.135265		-0.514899	-0.900391		-0.530686	0.222106	-0.908602	-0.0295959	0.19621	-0.982033	-1.41402
Q9NYL2	>sp|Q9NYL2|M3K20_HUMAN Mitogen-activated protein kinase kinase kinase 20 OS=Homo sapiens OX=9606 GN=MAP3K20 PE=1 SV=3						1.07152		0.636486	0.932754		1.06048			-1.02091	-1.71141		-0.016694		-0.336131				-0.233464
P39060	>sp|P39060|COIA1_HUMAN Collagen alpha-1(XVIII) chain OS=Homo sapiens OX=9606 GN=COL18A1 PE=1 SV=5	0.830026	0.03733	0.533536	-0.107044	0.524982	0.619805		0.641698	0.879705	0.644927	1.53484	0.664929	0.264626	0.256796	-1.01344	-0.336386	0.126313	0.339716	-0.684205	0.2092	0.256727	0.412758	0.0372474
P0DOY2	>sp|P0DOY2|IGLC2_HUMAN Immunoglobulin lambda constant 2 OS=Homo sapiens OX=9606 GN=IGLC2 PE=1 SV=1	-0.177517	-0.993616	-0.881782	-0.428794	0.628825	0.222905	0.292709	-0.941984	-0.783437	-0.238145	-0.0752998	-0.245003	1.70216	1.19429	1.60348	2.57171	0.0930922	0.982658	0.0579978	0.060732	0.344286	1.24871	-0.497434	0.0993539
O75882-2	>sp|O75882|ATRN_HUMAN Attractin OS=Homo sapiens OX=9606 GN=ATRN PE=1 SV=2	-3.21645	-1.96026	-1.64633	-2.86698	1.34396	-0.745931	-1.3525	-1.52908	-2.23096	-1.92819	-1.42836	1.06843	1.31056	1.8479	0.954023	1.75026	-0.818791	-0.450532	4.14783	-0.549432	-0.339673	0.776964	-0.648824	0.672082
O00533	>sp|O00533|NCHL1_HUMAN Neural cell adhesion molecule L1-like protein OS=Homo sapiens OX=9606 GN=CHL1 PE=1 SV=4	-1.28843	-2.11669	-2.64775	-0.666224	0.964144	0.896374	-0.953741	1.55962	-1.12003	-2.07522	-2.68875	-1.70343	1.87323	-0.0357144	0.844511	1.13451	0.783272	-0.0665754	4.5333	1.74477	1.37303	0.596636	-0.772726	-1.42441
Q8N2S1-2	Latent-transforming growth factor beta-binding protein 4	-1.25751	-1.27996	-1.39111	-1.2145	0.914756	-0.0670986	0.0273147	-0.544506	0.450096	-0.490039	-0.324499	0.151251	0.636898	1.95326	0.822306	1.10433	0.122986	0.497504	5.14329	0.334871	0.62355	1.87394	-0.150434	0.889566
P04075	sp|P04075|ALDOA_HUMAN Fructose-bisphosphate aldolase A OS=Homo sapiens OX=9606 GN=ALDOA PE=1 SV=2	-0.67009	-0.153772	-1.02405	-0.101955	-0.00637898	0.200031	-1.20073	0.413802	0.0331984	0.424255	-0.315024	-0.755839	0.166389	0.74582	0.48295	0.383812	0.315446	0.512466	-0.0258341	1.58496	0.838613	0.442274	0.617199	-0.0932361
P05452	sp|P05452|TETN_HUMAN Tetranectin OS=Homo sapiens OX=9606 GN=CLEC3B PE=1 SV=3	-0.148719	0.382684	0.349228	-0.214487	0.960146	1.17499		0.674455	0.752094	-0.872009	0.717033	1.30658	-1.35722	0.302866	-0.572217	-0.223337	-0.558257	1.20197	-1.07607	-0.67449	-1.10289	-0.701846	-0.245001
Q92765	sp|Q92765|SFRP3_HUMAN Secreted frizzled-related protein 3 OS=Homo sapiens OX=9606 GN=FRZB PE=1 SV=2	-0.237216	0.301068	0.801642	0.282935	0.942881	1.07011	0.528348	0.364658	1.01289	-0.0897464	1.20108	1.74182		0.23391	-0.488675	-0.798226	0.152434	0.0732658	-0.550074	-0.186476	0.947375	0.156669	-0.0177494
B9A064	sp|B9A064|IGLL5_HUMAN Immunoglobulin lambda-like polypeptide 5 OS=Homo sapiens OX=9606 GN=IGLL5 PE=2 SV=2	-2.07538	-0.0790253	-1.05197	0.281004	0.966183	0.376156	-1.66104	-0.862295	-1.58706	-0.18769	0.0739073	0.327505	1.27674	1.39328	1.42191	2.25283	0.110632	0.998205	0.523031	-0.810434	-0.481607	1.74787	-0.771474	0.579675
P29323	>sp|P29323|EPHB2_HUMAN Ephrin type-B receptor 2 OS=Homo sapiens OX=9606 GN=EPHB2 PE=1 SV=5		0.916045			0.109352	1.10725		1.04004	0.480894	0.249209	0.245936	-0.832565		-0.371888		-0.966644	-1.90163	1.08178	-1.65365	0.254136		-0.72495	-0.559833
Q9BQ16	#N/A	0.464612	-0.00370426	-0.194255	0.374834	1.45516	0.505415	1.19866	-0.0192472	0.763145	1.46424	1.1735	0.782759		-0.200245	0.476927	-1.03341	-0.493959	-0.141012	-1.1948	-0.0305016	0.0802985	1.2991	-0.479721
Q5SYB0	#N/A	0.985352	0.55994	1.13691	1.15633	0.211132	0.893965	1.64171	0.0321999	0.166542	0.16896	1.06167	1.55635	-1.02964	-0.489846	-0.171893	-1.08756	1.27159	0.134085	1.54271	0.416653	-0.422257	-1.11447	-0.472015	-1.18445
P68371	sp|P68371|TBB4B_HUMAN Tubulin beta-4B chain OS=Homo sapiens OX=9606 GN=TUBB4B PE=1 SV=1	0.488059	-0.964406			-0.784701						-0.611222	-1.49917		-1.45619	-2.59849							-2.02386	1.00624
O15240	>sp|O15240|VGF_HUMAN Neurosecretory protein VGF OS=Homo sapiens OX=9606 GN=VGF PE=1 SV=2			1.21099	0.742124	-0.226651	1.43572		0.678974	0.447714	0.887102				-0.614708	0.137429		0.663422	0.806708	-0.194013		-0.448035	-0.557064	-0.465283
P01876	>sp|P01876|IGHA1_HUMAN Immunoglobulin heavy constant alpha 1 OS=Homo sapiens OX=9606 GN=IGHA1 PE=1 SV=3	-1.25759	-1.43765	-1.53155	0.235763	0.626069	-1.15314	-2.20601	-1.25578	-0.95535	-0.112219	-0.130387	-0.5591	1.49678	2.11516	1.46403	3.3197	-1.24623	0.727387	2.28589	0.0719796	-2.50088	1.76757	-0.201122	-1.79186
P48058	>sp|P48058|GRIA4_HUMAN Glutamate receptor 4 OS=Homo sapiens OX=9606 GN=GRIA4 PE=1 SV=2	0.469314	-0.72575	-0.805182	-1.2532	-0.120159	-0.093463	-0.583352	1.09558	0.502481	-0.957054	0.32805	-0.291472	-0.490172	0.455854	1.42494	1.18962	-0.224001	0.187099	2.69471	0.600895	1.49548	0.852827	-1.13145	0.222552
P02751-1	>sp|P02751|FINC_HUMAN Fibronectin OS=Homo sapiens OX=9606 GN=FN1 PE=1 SV=5	-0.664926	-0.383652	-0.435806	0.453184	0.908732	0.0070821	-0.823245	0.201236	0.218952	0.15351	-0.293216	-0.131835	1.01412	1.65613	0.522356	1.02234	1.18201	0.879884	5.76205	0.488156	0.484978	0.458551	-0.503186	-0.642885
Q15375	>sp|Q15375|EPHA7_HUMAN Ephrin type-A receptor 7 OS=Homo sapiens OX=9606 GN=EPHA7 PE=1 SV=3		-0.380519		-0.565786	-0.201201	0.845751		1.20121	0.910678	0.971393	1.33102	0.710782		-0.786657		-0.943471	0.185842	1.02268	-1.09329	-0.256127	-0.270292	-0.792816	-0.642283
O43548	>sp|O43548|TGM5_HUMAN Protein-glutamine gamma-glutamyltransferase 5 OS=Homo sapiens OX=9606 GN=TGM5 PE=1 SV=4	1.29992	0.708291							0.113207			-0.501168		-1.08091								-0.826262	0.535292
P01023	sp|P01023|A2MG_HUMAN Alpha-2-macroglobulin OS=Homo sapiens OX=9606 GN=A2M PE=1 SV=3	-1.38832	-0.855148	-1.59756	-0.639458	1.84629	-0.865278	-1.29873	-1.12623	-2.29564	-0.739297	-0.434672	0.324879	0.435217	2.74372	0.841115	1.52285	1.0531	1.12613	-1.0173	-0.690393	-0.991467	-0.0787442	-0.8052	0.297827
P08670	sp|P08670|VIME_HUMAN Vimentin OS=Homo sapiens OX=9606 GN=VIM PE=1 SV=4	2.60351	-0.38615	1.31207	0.770244	-0.894068	-0.904348	0.365122	0.256925	0.270606	1.74438	-0.371745	0.0317571	-0.295847	-1.94786	-0.692463	-0.363985	0.833163	-1.73954	-1.66623	1.22204	-0.420134	-0.822041	0.64638
O00462	>sp|O00462|MANBA_HUMAN Beta-mannosidase OS=Homo sapiens OX=9606 GN=MANBA PE=1 SV=3	0.104813	-0.351428	-0.237137	0.171355	-0.874113	1.63657	1.48079	1.47148	0.624067	1.53232	0.700068	0.510676		-1.40705	-1.78143	-0.444994	0.970639	1.19621	-0.335207	-0.886288	0.00983111	-0.345771	-0.609605
P03950	sp|P03950|ANGI_HUMAN Angiogenin OS=Homo sapiens OX=9606 GN=ANG PE=1 SV=1		-0.567745	1.50034	0.988055	0.0648221	0.924333	0.069219	1.82685	0.332204	1.44712	0.202718	0.0858079	-0.140394	-1.37996	0.561172	0.319126	1.62537	-0.925396	-1.05288	-1.3539	0.976661	-0.814528	-0.986851
O76011	>sp|O76011|KRT34_HUMAN Keratin, type I cuticular Ha4 OS=Homo sapiens OX=9606 GN=KRT34 PE=1 SV=3		1.74365	-1.83738	-0.419233	-0.0968042			1.20427				1.33421			-1.50946					-4.3687	-1.96784	-1.10272	-0.751977
P01834	sp|P01834|IGKC_HUMAN Immunoglobulin kappa constant OS=Homo sapiens OX=9606 GN=IGKC PE=1 SV=2	-0.705106	0.220926	-0.735293	0.933769	0.962395	-0.717532	-0.936071	-0.237214	-1.53943	-0.868293	-0.91343	-0.403621	2.88677	1.60448	1.64245	2.20651	0.922313	0.126319	2.50816	-1.00112	-1.87366	0.913985	-0.907974	0.106098
Q16881	#N/A	1.41916	-1.45058				-0.605119		-0.904263										-3.43395				-2.80412	0.963686
Q8NCC3	>sp|Q8NCC3|PAG15_HUMAN Phospholipase A2 group XV OS=Homo sapiens OX=9606 GN=PLA2G15 PE=1 SV=2	0.107963	1.01045				0.126355		0.533993	0.835936					-0.547558		-0.618536	-1.49071	0.409993	-0.0392801		0.395029	0.0905814
Q9Y4C0	#N/A	1.23993	-1.17631	0.48997	0.498523	-0.204306	0.437485	-0.468479	0.945389	0.569274	-0.337009	-0.616161	-1.21405	1.34987	-0.186378	1.06081	0.768228	0.517522	0.138098	3.05674	1.49102	1.19556	0.600999	-1.07435	-0.813475
P01859	>sp|P01859|IGHG2_HUMAN Immunoglobulin heavy constant gamma 2 OS=Homo sapiens OX=9606 GN=IGHG2 PE=1 SV=3	-1.04299	0.589426	0.178851	0.779424	-0.612659	0.844406	-0.470859	0.269554	-1.78972	-1.13981	-0.604468	-0.0888105	1.7894	2.01201	1.05904	2.06463	1.27071	-1.04614	3.09649	0.57053	-1.93323	1.2024	-0.453762	-0.586333
P54802	>sp|P54802|ANAG_HUMAN Alpha-N-acetylglucosaminidase OS=Homo sapiens OX=9606 GN=NAGLU PE=1 SV=2	0.285488	0.547827	0.458325	1.28347	0.722101	0.161935	0.309572	0.528651	0.580599	1.9713	0.617752	-0.00844063		-0.609517	-0.231236	0.166064	0.277455	0.440952	0.556677	-0.0860471	1.2557	-0.190144	-0.805119
Q5XPI4	#N/A	0.600974	0.0981134	0.435246	0.176973	0.133594	1.50785	0.855651	1.08775	0.757159	-0.203879	1.18164	0.55392		-0.839931	-1.24995	-0.646703	0.559867	1.00275	0.664177	-0.40466	0.419939	0.383817	-0.0826921
P21980	sp|P21980|TGM2_HUMAN Protein-glutamine gamma-glutamyltransferase 2 OS=Homo sapiens OX=9606 GN=TGM2 PE=1 SV=2	1.60709	0.937529				0.339642					0.288294	0.44849		-0.711194	0.394303					-0.547291	0.16746		-0.17443
Q9HC56	>sp|Q9HC56|PCDH9_HUMAN Protocadherin-9 OS=Homo sapiens OX=9606 GN=PCDH9 PE=1 SV=2	1.22103	0.389948	-0.117056	-0.242858	-0.113136	0.97262	0.184238	1.02	1.16108	0.317706	0.855605	0.222365	-0.583504	-1.35513	-0.588959	-0.826336	-0.112403	0.857604	0.241742	0.53793	1.10174	-0.0773687	-1.67199
O15394	>sp|O15394|NCAM2_HUMAN Neural cell adhesion molecule 2 OS=Homo sapiens OX=9606 GN=NCAM2 PE=1 SV=2	0.249505	-1.21062	-0.0313515	0.119151	0.523757	0.666756	0.527396	1.04505	0.119955	0.244353	-1.09344	-0.481719	0.598523	0.113071	0.889604	0.626261	0.0662347	0.407497	0.96049	1.42338	1.43788	0.624995	-0.387921	-0.677645
P02649	sp|P02649|APOE_HUMAN Apolipoprotein E OS=Homo sapiens OX=9606 GN=APOE PE=1 SV=1	-0.118031	-0.0920726	0.280253	0.0533259	-0.264245	0.239789	0.3002	0.482948	0.392446	-0.644492	0.486052	0.225831	0.866676	1.18294	1.56582	1.66357	-0.448739	0.0797489	0.0854144	0.15624	0.737338	0.413611	-0.523006	-3.45696
Q10471	sp|Q10471|GALT2_HUMAN Polypeptide N-acetylgalactosaminyltransferase 2 OS=Homo sapiens OX=9606 GN=GALNT2 PE=1 SV=1	-1.42872	-0.0718735			1.40409	0.0090662		-0.337898	0.990759	-0.777977	1.16202	2.32703	-1.62867	0.623962	-1.94803	-1.59209	-1.83665	0.966468	-1.62134	-0.859787	-0.294418	-0.478287	-1.13792
Q14956	>sp|Q14956|GPNMB_HUMAN Transmembrane glycoprotein NMB OS=Homo sapiens OX=9606 GN=GPNMB PE=1 SV=2		1.00948		1.0493	0.372903	0.0866068		-0.00045516	0.273109	0.403561	1.25901	1.13143		-0.653024	-0.00868973	0.46144		0.546632		0.451253	-0.0398384	-0.339012	-0.0267925
Q14393	sp|Q14393|GAS6_HUMAN Growth arrest-specific protein 6 OS=Homo sapiens OX=9606 GN=GAS6 PE=1 SV=3		-0.373356	-0.42973	0.677069	0.0690843	0.994223	0.507941	0.598305	0.783007	0.308863	1.35508	0.766562	-0.218531	-0.409737	-2.71614		0.674516	1.03439	-0.365892	0.0133774	-0.212142	-0.633679	-0.456661
Q99519	>sp|Q99519|NEUR1_HUMAN Sialidase-1 OS=Homo sapiens OX=9606 GN=NEU1 PE=1 SV=1		0.102007			-0.50336	1.29166		0.650504	0.976927		1.16881	0.162693		0.799788	-0.555489			0.0909534	-1.01585	-0.554375	0.10191	0.186877	0.206716
P54764	>sp|P54764|EPHA4_HUMAN Ephrin type-A receptor 4 OS=Homo sapiens OX=9606 GN=EPHA4 PE=1 SV=1	0.724425	-0.351479	-0.703272	0.0111381	0.695687	0.522615	-1.07017	0.854072	0.731519	0.596849	-0.785565	-0.300737	1.08232	0.419845	0.75641	0.321048	0.263685	0.808979	0.599698	1.11375	0.96128	0.291712	-0.415151	0.125508
Q12860	>sp|Q12860|CNTN1_HUMAN Contactin-1 OS=Homo sapiens OX=9606 GN=CNTN1 PE=1 SV=1	-0.0978771	-0.756016	0.462092	1.16777	-0.0182285	0.701258	0.631416	0.65482	0.152107	0.424171	-0.96665	-0.782317	1.83414	-0.126172	0.681168	1.35605	0.534726	-0.544827	1.31942	1.77393	1.12496	0.828239	-0.658345	-1.65075
P31947	>sp|P31947|1433S_HUMAN 14-3-3 protein sigma OS=Homo sapiens OX=9606 GN=SFN PE=1 SV=1	-0.598981	-2.12274			-0.131125			-2.32859	-2.71116		-0.300286	-1.76494	-3.82103	-2.82991	-1.36268		-0.839307	-1.95226	-7.59819	-2.35332	-3.55341	-4.41522	3.12628
Q14C87	>sp|Q14C87|T132D_HUMAN Transmembrane protein 132D OS=Homo sapiens OX=9606 GN=TMEM132D PE=1 SV=1	0.165422	-0.45184			1.02157	0.705322		1.28711	0.670762	-2.86664	-0.38892	0.251279		0.042973	-2.33634	-1.7073	-1.34941	1.32368	-3.55321	-0.730382	-1.20458	-1.83246	-0.389655
P0C0L5	sp|P0C0L5|CO4B_HUMAN Complement C4-B OS=Homo sapiens OX=9606 GN=C4B PE=1 SV=2	-1.75126	0.427757	-1.06889	1.66081	1.2842	0.351027	0.801945	-0.420302	-0.873005	-0.030801	-1.00937	-0.0341498	-0.514497	1.0028	1.47022	0.275217	0.483661	0.00733943	2.60358	1.48542	0.745447	0.94595	-0.524562	-0.520083
P98160	sp|P98160|PGBM_HUMAN Basement membrane-specific heparan sulfate proteoglycan core protein OS=Homo sapiens OX=9606 GN=HSPG2 PE=1 SV=4	-0.362369	-0.609869	0.265857	-0.283204	0.518979	0.288798	-0.521476	0.235005	0.740706	-0.206066	0.922889	0.485731	0.424782	0.651241	0.36179	-0.0947808	2.04164	1.04503	2.76034	0.860714	-0.0382459	-0.149974	-0.422204	0.0100483
O94915	#N/A					0.937276	-0.140983			0.595383		1.4631	0.906835			-0.407496	-1.02724		0.770687			-0.978862		-0.158877
Q9ULB1-2	>sp|Q9ULB1|NRX1A_HUMAN Neurexin-1 OS=Homo sapiens OX=9606 GN=NRXN1 PE=1 SV=1	1.22607	-0.783292	-0.108642	0.101756	-0.276945	0.927909	0.253999	0.913671	0.693675	-0.516604	0.0144215	-0.877195	-0.0943615	0.592401	1.40445	1.07506	0.0297656	0.381704	2.35116	0.929265	0.959395	0.72012	-0.752959	-0.240385
P35442	sp|P35442|TSP2_HUMAN Thrombospondin-2 OS=Homo sapiens OX=9606 GN=THBS2 PE=1 SV=2		0.433791		0.534209	0.579972	1.13512		0.756029	0.799833	-0.516342	1.19096	-0.0428653	0.120307	0.827254	0.459728	-0.403552	-0.00457835	0.129877	0.18044	0.712191	0.356469	-0.282588	-0.527426
P17405	>sp|P17405|ASM_HUMAN Sphingomyelin phosphodiesterase OS=Homo sapiens OX=9606 GN=SMPD1 PE=1 SV=5						1.47685		0.731503	0.798176		0.259907	-0.730027		0.693514				-0.67449		-0.443043		0.302375
Q7Z7G0	>sp|Q7Z7G0|TARSH_HUMAN Target of Nesh-SH3 OS=Homo sapiens OX=9606 GN=ABI3BP PE=1 SV=2		-0.422323	-0.0997651		2.02076	0.610765			0.597805		0.865292	1.1459		0.911773	-0.361138		-0.163952	-0.20185	-0.559922			-2.12883	-0.155524
P03952	sp|P03952|KLKB1_HUMAN Plasma kallikrein OS=Homo sapiens OX=9606 GN=KLKB1 PE=1 SV=1	-0.966892	0.153239	-1.28514	-2.26789	2.07015	-0.279094	-0.10266	-1.36583	-1.05736	-0.505126	-0.156666	1.30682	1.49086	0.809946	0.74447	1.41056	1.25145	-0.20378	6.17728	-1.63973	-0.526214	0.0564698	-0.764629	1.41512
Q9BYH1	>sp|Q9BYH1|SE6L1_HUMAN Seizure 6-like protein OS=Homo sapiens OX=9606 GN=SEZ6L PE=1 SV=1	0.602591	-0.412309	-0.985113	-0.558358	0.371209	0.00835137	-0.900613	0.763149	1.08387	0.148995	-0.0884355	-0.10325	-1.4906	1.13134	0.61766	0.49191	0.225033	0.834006	2.2764	1.06004	1.01035	1.07396	-0.493304	0.152058
P10586	>sp|P10586|PTPRF_HUMAN Receptor-type tyrosine-protein phosphatase F OS=Homo sapiens OX=9606 GN=PTPRF PE=1 SV=2	0.416081	-1.81786	-0.407058	0.0842541	0.298932	0.72492	0.371139	1.17982	0.177618	-0.330438	-0.998327	-1.43047	1.58739	-0.283803	0.401654	1.19612	1.07567	-0.0163908	-0.929222	2.36088	1.08644	0.630827	-0.428075	0.464478
P01031	sp|P01031|CO5_HUMAN Complement C5 OS=Homo sapiens OX=9606 GN=C5 PE=1 SV=4	-0.864176	-1.58187	0.924111	0.93508	0.647599	1.10222	1.03125	-0.44515	-2.07922	-0.66647	-1.79325	-2.27641	3.23131	-0.709047	0.804819	1.37276	2.2441	-2.06853	4.97767	1.46125	-0.323047	-0.0497597	-0.293668	0.325256
P25787	sp|P25787|PSA2_HUMAN Proteasome subunit alpha type-2 OS=Homo sapiens OX=9606 GN=PSMA2 PE=1 SV=2		0.975176							0.0693768					-1.10289	-0.892948			-0.790107				0.318819	1.01625
Q15828	>sp|Q15828|CYTM_HUMAN Cystatin-M OS=Homo sapiens OX=9606 GN=CST6 PE=1 SV=1	1.65078	0.687822	0.132276	2.32423	-0.272954	-0.503876	0.442473	-0.922311	0.523121	0.953611	-0.852856	-0.707948	0.775923	-0.757291	0.224135	-0.106675	-0.73107	-0.676659	-2.5098	0.792767	-0.67178	0.160651	0.867607	0.44153
Q06828	sp|Q06828|FMOD_HUMAN Fibromodulin OS=Homo sapiens OX=9606 GN=FMOD PE=1 SV=2	-1.10648	-0.670226	-0.424986	0.395052	0.138888	2.12198	1.09697	0.830764	1.41764	0.627044	1.43923	-0.272824		0.731781	-0.753132	-0.246255	-0.548479	0.382952	-3.66204	0.594533	-0.275404	0.629741	-0.0875207
O00339	>sp|O00339|MATN2_HUMAN Matrilin-2 OS=Homo sapiens OX=9606 GN=MATN2 PE=1 SV=4		0.187651			0.673678	0.236311		-1.29679	1.4797		1.75549	0.55083		0.633494	-0.541369	0.0951679		0.472231	-2.63595	-2.17249	-0.125942	-0.297948	-0.882892
P02750	sp|P02750|A2GL_HUMAN Leucine-rich alpha-2-glycoprotein OS=Homo sapiens OX=9606 GN=LRG1 PE=1 SV=2	-2.01335	-1.60322	-1.30271	-1.64742	-0.948364	0.920506	2.93479	2.12956	0.242167	-0.0655678	1.20449	0.22191		-3.05971	-4.62077	-3.74792	2.03175	0.464329	-0.00538141	-1.43598	-0.425531	-2.05378	0.00883137	-0.493354
Q99983	sp|Q99983|OMD_HUMAN Osteomodulin OS=Homo sapiens OX=9606 GN=OMD PE=1 SV=1				1.36128	1.44552	-0.462938		0.0596019	0.158571		1.3684	-0.575888		-0.552264	-0.0834336		-1.84847	0.193465	-0.750198	0.36975	0.59014	0.947228	0.126579
P14618	sp|P14618-2|KPYM_HUMAN Isoform M1 of Pyruvate kinase PKM OS=Homo sapiens OX=9606 GN=PKM	0.73554	0.587723	-2.99638	-1.77292	-1.56817	-1.57655	-2.29165	1.67589	-1.8861	-1.48365	-0.318668	-0.969047	-2.77755	-1.39723	-0.981964	-1.59607	-3.04572	-1.5952	-4.72532	-0.631326	-1.04944	-1.84698	1.70111
Q08378	>sp|Q08378|GOGA3_HUMAN Golgin subfamily A member 3 OS=Homo sapiens OX=9606 GN=GOLGA3 PE=1 SV=2	0.778146	-0.071457	1.84513	1.4415	0.303399	0.667037	1.29085	0.114863	-0.179781	1.19575	0.255778	-0.0537339	0.712057	-0.458379	0.669009	0.579754	0.812622	-0.830354	0.821739	0.320485	-0.294672	0.0304028	0.231432	-0.315145
P12318	>sp|P12318|FCG2A_HUMAN Low affinity immunoglobulin gamma Fc region receptor II-a OS=Homo sapiens OX=9606 GN=FCGR2A PE=1 SV=4		-0.360703			1.05125			0.298942		0.981974	1.29136	1.04921	0.31429	-0.846153	-1.22581		-0.754755	0.95543	-0.105197	0.627665	0.425568		-1.4096
P09972	sp|P09972|ALDOC_HUMAN Fructose-bisphosphate aldolase C OS=Homo sapiens OX=9606 GN=ALDOC PE=1 SV=2	0.103336	0.257034	0.0924302	0.13238	0.144138	0.822305	-0.15389	0.776881	0.401621	0.431369	0.366376	-0.0220254	-0.495928	0.785701	0.0845942	0.522678	0.720782	0.548315	1.40236	0.814834	0.790583	1.26677	-0.0565692	-1.64596
P00746	sp|P00746|CFAD_HUMAN Complement factor D OS=Homo sapiens OX=9606 GN=CFD PE=1 SV=5	0.0160302	-0.488456			1.41348	-0.816728		-2.22632			0.97724	2.82833		0.814409	-1.26401	-4.38774	-1.18444	-0.105808	-1.47504		-1.90463	-2.67579	-1.49209
P01036	#N/A	1.4631	0.700459	2.38031	1.89079	0.00138421	-0.669429	0.567118	0.402484	-0.82275	0.754834	0.297403	-0.202043	0.71468	-0.10911	0.895191	-0.277604	0.45004	-0.937047	0.0398509	0.0173499	0.270588	-0.5316	0.162207
P78324	>sp|P78324|SHPS1_HUMAN Tyrosine-protein phosphatase non-receptor type substrate 1 OS=Homo sapiens OX=9606 GN=SIRPA PE=1 SV=2	0.0708184	0.225041	1.10655	-0.185066	0.146027	0.495329	-0.695677	0.702337	0.816564	0.585402	-0.296533	0.493345	1.07176	0.228635	0.512384	1.63962	0.177631	0.187865	1.10176	0.959467	1.05651	-0.0515664	-0.832095	-2.01373
Q86UX2	sp|Q86UX2|ITIH5_HUMAN Inter-alpha-trypsin inhibitor heavy chain H5 OS=Homo sapiens OX=9606 GN=ITIH5 PE=2 SV=2		-0.0741829	-1.44392	-0.770511	0.0663352	0.456547		0.00129462	0.568069	-0.861701	1.76508	2.18194	-2.0411	0.509104	-0.369225	-1.02044	-1.02963	0.685821	-1.94894	-1.69516	-0.176237	-0.409908	-0.949646	1.46981
Q99969	sp|Q99969|RARR2_HUMAN Retinoic acid receptor responder protein 2 OS=Homo sapiens OX=9606 GN=RARRES2 PE=1 SV=1	0.264902	0.462104	-0.144812	0.990119	1.38729	0.715969	0.393665	-0.227687	-0.0693543	0.583593	0.873947	1.11161		1.09332	-0.062411	-0.17428	-1.57015	0.416796	-1.33509	0.250795	0.132702	0.889524	0.0917073
Q9C0A0	sp|Q9C0A0-2|CNTP4_HUMAN Isoform 2 of Contactin-associated protein-like 4 OS=Homo sapiens OX=9606 GN=CNTNAP4	1.34614	-3.011	0.431903	-0.1312	-1.15599	1.28712	0.93709	0.557722	-0.690683	-2.17947	-2.79532	-3.07695	1.62713	-1.55576	1.60328	0.759797	0.531158	-1.58353	0.9313	2.16112	1.4518	0.357595	-1.38674	-0.297062
P11142	sp|P11142|HSP7C_HUMAN Heat shock cognate 71 kDa protein OS=Homo sapiens OX=9606 GN=HSPA8 PE=1 SV=1	-1.2181	-1.66725	0.666952	0.0664921	-2.40592	-2.28827		-1.38144	-1.95485	1.74708	1.23934	-0.376319	1.05614	-0.407405	-1.74502	-4.3346	-2.99581	-1.39357	-7.7137	-1.33895	-2.0629	-0.676001	1.45345
P20062	>sp|P20062|TCO2_HUMAN Transcobalamin-2 OS=Homo sapiens OX=9606 GN=TCN2 PE=1 SV=3	0.686961	-0.106237		-1.85585	0.9987	-0.182541	-0.015921	-1.46294	0.855626		0.883387	2.11622		0.778095	-2.03285	-1.97854	0.492477	0.265436	-1.53988		-1.10825	-1.99721	-1.89978	0.995395
Q8IZS8	>sp|Q8IZS8|CA2D3_HUMAN Voltage-dependent calcium channel subunit alpha-2/delta-3 OS=Homo sapiens OX=9606 GN=CACNA2D3 PE=1 SV=1	2.04535	-0.443217	1.50298	0.214248	-0.260455	0.827445	-0.575435	1.39753	1.02996	0.104045	-0.154483	-0.511315	0.268819	-0.739819	-1.04145	-0.885833	0.294862	1.07778	-0.169354	0.818585	0.63675	-0.876314	-1.09656
P09871	sp|P09871|C1S_HUMAN Complement C1s subcomponent OS=Homo sapiens OX=9606 GN=C1S PE=1 SV=1	-2.02299	-0.801273	0.453551	1.19132	0.486328	2.10308	0.753296	-0.277921	-1.39133	-0.550539	-1.83023	0.37237	2.61206	1.01778	0.453723	0.828083	0.300353	0.303508	8.57056	0.172088	0.837431	-1.22493	-0.805517	-0.941857
Q8TAG5	>sp|Q8TAG5|VTM2A_HUMAN V-set and transmembrane domain-containing protein 2A OS=Homo sapiens OX=9606 GN=VSTM2A PE=1 SV=3		-0.797284			0.724839	0.503909		1.42185	0.4467		0.203604	0.308984		-0.189332	-2.20101		-1.07323	1.15356	-1.04021	0.230163	0.385481	-0.342703	0.0146722
Q8WUJ3	>sp|Q8WUJ3|CEMIP_HUMAN Cell migration-inducing and hyaluronan-binding protein OS=Homo sapiens OX=9606 GN=CEMIP PE=1 SV=2		0.225935		-0.903976	0.988721	0.660233		-0.274603	0.750786		1.26718	0.729751		1.26959	-0.643804	-2.46748		0.644939	-1.397		-0.0603767	-0.863167	-0.774139
Q9H2X0	#N/A	-0.418355	0.344087	0.0858287		0.819421	0.194693	0.753911	0.321977	0.232007	0.155756	0.815243	1.54815		0.326317			-0.118083	1.07893	0.228186	-1.0528	-0.391171	-0.682005	-0.712918
P68871	sp|P68871|HBB_HUMAN Hemoglobin subunit beta OS=Homo sapiens OX=9606 GN=HBB PE=1 SV=2	-7.67676	-4.45877	4.8416	1.7238	-2.01658	-7.90128		-6.57049	-0.307812	4.00949	-8.71617	-10.6154	-4.86504	-7.13593	-7.51454	-8.33525	-9.34231	-3.80595	-11.5327	-2.91358	-2.11662	-0.199354	-4.22196	0.99267
Q9UBQ6	>sp|Q9UBQ6|EXTL2_HUMAN Exostosin-like 2 OS=Homo sapiens OX=9606 GN=EXTL2 PE=1 SV=1		0.599374			-0.410385	1.03565		0.973567	0.578489		1.06618	-0.283139		0.48181	0.92028	-0.257754	0.132724	-0.604798	0.736889	-0.112845	0.392977	0.214532	-0.523574
P23468	>sp|P23468|PTPRD_HUMAN Receptor-type tyrosine-protein phosphatase delta OS=Homo sapiens OX=9606 GN=PTPRD PE=1 SV=2	0.742142	-0.533212	0.204979	-0.0458437	0.550652	1.4708	0.15439	0.941282	0.379688	0.350765	-0.265362	-0.535281	1.75288	0.347681	0.8507	0.706498	0.644709	0.125739	1.16078	0.755688	0.494731	0.509239	-0.463135	0.470061
Q9UNW1	#N/A		0.535306		0.713704		0.968309			0.218901		0.767844	-0.117456		0.0867281			-0.490174	-0.385665		0.907256	0.461407	0.580468
P20827	>sp|P20827|EFNA1_HUMAN Ephrin-A1 OS=Homo sapiens OX=9606 GN=EFNA1 PE=1 SV=2	0.184931	0.0542579	0.0390462	0.375821	0.353657	1.58663	0.193559	0.304556	0.936786	0.836094	0.936768	0.512977		0.425889	-0.311314	-0.595205	-0.13026	0.305086	0.377395	0.363088	0.466965	0.898127	-0.387033	-0.330683
P01857	>sp|P01857|IGHG1_HUMAN Immunoglobulin heavy constant gamma 1 OS=Homo sapiens OX=9606 GN=IGHG1 PE=1 SV=2	0.0513248	0.556737	0.768749	1.56523	1.91005	0.28885	-0.23867	0.225943	-2.28799	-1.43764	-1.32042	-0.659798	2.65603	0.655591	0.932551	1.53599	1.79437	-1.2051	2.00934	-0.295672	0.183832	0.593557	-1.10948	-2.36824
Q01459	>sp|Q01459|DIAC_HUMAN Di-N-acetylchitobiase OS=Homo sapiens OX=9606 GN=CTBS PE=1 SV=1	0.7966	-0.519895	0.0993138	0.785727	-0.232798	0.44877	0.35294	0.827974	0.942667	2.08165	0.98497	0.0960783	0.169808	-1.08963	-0.233529	-0.675741	-0.535533	0.518587	0.476216	0.65688	0.728473	1.22797	-0.493938
Q9C075	>sp|Q9C075|K1C23_HUMAN Keratin, type I cytoskeletal 23 OS=Homo sapiens OX=9606 GN=KRT23 PE=1 SV=2		1.36299	-0.227891	1.22786	-0.974919	-1.90765	2.2141	-0.668787	-0.287765	-0.0660736	-1.21994	-1.55522	-0.519614	-0.400223	0.232616	-0.764934	-1.42938	-0.861375	-4.31299	-0.184483	-1.20597	0.118071	0.866543
P47736	#N/A	0.32515	0.797129	1.57524	0.859665	1.41589	0.273025	0.685039	-0.32037	0.399115	0.257398	-0.230582	1.11535	-1.33741	0.822826	0.212777	-0.184445	-0.346661	-0.186544	2.16258	-0.161096	-0.644151	0.040049	-0.143326	0.545095
P26927	#N/A		0.664312			1.60426	-0.890722		-0.0128747	-1.52876		0.262252	2.28848		0.684208	-1.4505		-0.694273	-1.07929	-1.02728			-1.68322	-1.16017
Q9NY47	>sp|Q9NY47|CA2D2_HUMAN Voltage-dependent calcium channel subunit alpha-2/delta-2 OS=Homo sapiens OX=9606 GN=CACNA2D2 PE=1 SV=2	0.566878	-0.932554	0.601422	-1.66832	-1.58054	0.390425	0.338566	1.56081	0.85122	0.376285	0.723709	-0.180676	-1.63001	-2.40545	-1.83508	-2.3885	1.81848	1.18845	-1.66089	0.71442	0.48575	-2.01895	-0.705966
O43405	>sp|O43405|COCH_HUMAN Cochlin OS=Homo sapiens OX=9606 GN=COCH PE=1 SV=1		-0.357626			1.39005	1.10828	0.251108	0.934026	1.18506	-0.488151	-0.603845	1.38058	-1.64821	0.149865	-0.380383	0.237206	0.423839	-0.211886	0.0443352	-0.231145	1.07715	-0.66226	0.00293626
O75078	>sp|O75078|ADA11_HUMAN Disintegrin and metalloproteinase domain-containing protein 11 OS=Homo sapiens OX=9606 GN=ADAM11 PE=2 SV=3	0.499121	-0.489716	0.470416		-1.42859	1.25941	1.85772	1.23214	0.981621	-0.253996	0.418074	0.158574		-1.31294	-1.48142	-0.524908	0.936632	0.371798	0.364949	-0.629933	0.632995	0.0991579	-0.936431
P19013	>sp|P19013|K2C4_HUMAN Keratin, type II cytoskeletal 4 OS=Homo sapiens OX=9606 GN=KRT4 PE=1 SV=5	-0.373337	-2.56057	0.731037	0.0404525	1.02451	-2.83194						-0.485088		-1.64376			-0.756884	-2.63261			-1.68275	-2.91456	0.719987
A6NGN9	>sp|A6NGN9|IGLO5_HUMAN IgLON family member 5 OS=Homo sapiens OX=9606 GN=IGLON5 PE=1 SV=4		-0.849058				0.930717		1.60616	0.798329		0.968686	-0.00948707		-1.13506			1.32405	0.221354		-0.421983	0.0870145	-1.02916	-0.806003
P13591-3	>sp|P13591|NCAM1_HUMAN Neural cell adhesion molecule 1 OS=Homo sapiens OX=9606 GN=NCAM1 PE=1 SV=3	0.0590829	1.49243	-0.657492	0.869871	0.250121	0.965126	-1.0515	0.965748	1.59787	-0.239675	-0.0218863	-0.128556		0.860675	-1.06862	-2.08084	0.329701	0.610408	0.619499	0.0361436	-0.178933	-1.12078	-2.64881	0.966712
P02786	>sp|P02786|TFR1_HUMAN Transferrin receptor protein 1 OS=Homo sapiens OX=9606 GN=TFRC PE=1 SV=2		-0.276875			2.15091	-0.0765552		0.264709	0.00494203		-0.0485778	0.523494		0.830437	-0.50681	-0.340263		0.426162	-1.06362	-0.116935	-0.874354	-0.551495	-0.4121
Q8WXD2	>sp|Q8WXD2|SCG3_HUMAN Secretogranin-3 OS=Homo sapiens OX=9606 GN=SCG3 PE=1 SV=3	1.11868	-1.3647	0.455467		-0.910096	0.823187	1.89387	1.54285	0.371898	-0.736609	1.06916	-1.02082		-0.367465	-0.538507	0.0426452	-0.0383129	-0.0779351	-0.291616	0.15092	0.356531	-0.335557	-0.0738924
P23471	>sp|P23471|PTPRZ_HUMAN Receptor-type tyrosine-protein phosphatase zeta OS=Homo sapiens OX=9606 GN=PTPRZ1 PE=1 SV=4	0.987349	0.107353	0.360806	0.361784	-0.220823	0.0503819	-0.0535393	0.697455	0.657612	0.56665	0.653512	-0.048463	0.253199	0.933798	0.782518	0.71734	0.087171	0.898673	1.86662	0.397122	0.800833	0.199686	-1.04204	-2.03412
Q8TF72	#N/A	1.24013	0.116602	1.2919	1.30328	-0.0446256	-0.133065	0.713161	0.965197	0.149257	1.25453	-0.238151	-0.538754	1.52939	-1.03671	0.285526	0.925062	0.483938	-0.963302	-0.176033	0.225426	0.617609	-0.292937	-0.544349	-0.421484
P23470	>sp|P23470|PTPRG_HUMAN Receptor-type tyrosine-protein phosphatase gamma OS=Homo sapiens OX=9606 GN=PTPRG PE=1 SV=4	1.10515	-0.318435	0.724267	0.221114	-0.58997	0.86777	0.51598	1.57398	0.53097	0.247728	1.33838	-0.0309797		-1.04464	-0.635036	-1.00633	0.584966	0.503037	2.77652	-0.337878	0.374034	-2.0518	-0.849982
Q86Y38	>sp|Q86Y38|XYLT1_HUMAN Xylosyltransferase 1 OS=Homo sapiens OX=9606 GN=XYLT1 PE=1 SV=1	-0.0168006					1.37692	0.11892	1.15227	1.38896	-1.61449	0.126033	-0.627979		-0.624929	0.863716	-0.899591	-1.90832	0.460213	-1.2931	0.0323576	0.71224	-0.534773	-1.27766
P00491	sp|P00491|PNPH_HUMAN Purine nucleoside phosphorylase OS=Homo sapiens OX=9606 GN=PNP PE=1 SV=2		-0.0547732		0.0704716		1.67877			-0.278017		-1.69914			-1.0919		-1.49371		-0.532306	-3.68285	-2.90238	-1.25019	1.59169	1.13489
P14735	>sp|P14735|IDE_HUMAN Insulin-degrading enzyme OS=Homo sapiens OX=9606 GN=IDE PE=1 SV=4		-0.299181		0.309515										-0.156616	-1.30364			-2.47113		-0.808421		-0.54147	1.10435
Q9UBR2	sp|Q9UBR2|CATZ_HUMAN Cathepsin Z OS=Homo sapiens OX=9606 GN=CTSZ PE=1 SV=1	1.36335	-0.851756	0.956099	0.698144	-0.447553	1.40389	1.51666	0.689179	0.718647	0.931798	0.623687	0.184031	-0.105616	-0.878569	0.25231	0.168184	0.735027	0.138498	1.39851	0.27223	1.00614	-0.285014	-0.36995
P19827	sp|P19827|ITIH1_HUMAN Inter-alpha-trypsin inhibitor heavy chain H1 OS=Homo sapiens OX=9606 GN=ITIH1 PE=1 SV=3	-0.532302	1.43665	0.271926	-1.06115	1.20383	-0.960868	-3.62888	-1.03875	-1.21885	-2.15648	0.245933	1.66159	-1.01417	2.1466	1.31414	1.8291	0.391554	0.0358256	5.32632	-1.86094	-1.41488	-0.703474	-0.628597	0.965738
P07602	#N/A		0.621187			-0.0443555	0.899906	-0.783967	0.79557	0.594188	0.690858	0.570684	0.926641		-0.369323	-1.61511		-0.14767	0.554424	-0.702705	0.832181	0.470723	0.444223	0.314065
Q14574	>sp|Q14574|DSC3_HUMAN Desmocollin-3 OS=Homo sapiens OX=9606 GN=DSC3 PE=1 SV=3	0.679142	1.87425		0.272173	-1.31153	-0.628132		-0.620864	0.00418098	-2.86881	-0.910115	-0.859052		-0.372257	-0.402138	-0.871488	-1.25025	-1.66239	-3.48511	-0.490423	-1.70624	-0.175568	1.57555
Q9NZT1	>sp|Q9NZT1|CALL5_HUMAN Calmodulin-like protein 5 OS=Homo sapiens OX=9606 GN=CALML5 PE=1 SV=2	0.362845	1.82003	-0.190867	0.617761	-0.962003	0.271777	-0.228038	-0.822668	-0.365741	-0.262841	-0.975903	-1.77692	0.209858	-1.52278	-0.134274	-0.285904	-0.719772	-1.4822	-2.88283	-0.702226	-1.25657	1.8905	1.88622
P19021	>sp|P19021|AMD_HUMAN Peptidyl-glycine alpha-amidating monooxygenase OS=Homo sapiens OX=9606 GN=PAM PE=1 SV=2	1.48251	-0.0542716	-0.849114	0.233143	-0.0652349	1.33249	0.604868	1.03098	0.873714	0.251818	0.828306	0.305365	0.0628567	-0.0316022	-0.38553	-0.216167	0.267905	1.28173	0.79287	-0.331424	-0.018644	0.0988425	-0.648814
Q14697	sp|Q14697|GANAB_HUMAN Neutral alpha-glucosidase AB OS=Homo sapiens OX=9606 GN=GANAB PE=1 SV=3						-0.500619			1.18619		1.09024			-0.655523	-1.80302			1.78569		-3.6618		-1.90621	-1.12263
O00329	#N/A	1.53496	0.0338082	2.2134	0.902115	1.21337	-0.195879	1.58016	-0.422033	-0.246317	0.545795	0.00824287	0.910167	0.491856	0.0957153	0.394315	-0.241935	0.909855	-0.901288	1.96545	-0.0556492	-0.625387	-0.57088	-0.625154	-1.55296
Q8NFT8	>sp|Q8NFT8|DNER_HUMAN Delta and Notch-like epidermal growth factor-related receptor OS=Homo sapiens OX=9606 GN=DNER PE=1 SV=1	0.498	0.271183	-0.0811029	-0.155756	0.594621	1.18818	-0.530512	1.09242	1.28914	1.67813	0.589612	-0.356198	0.21817	0.609917	-1.0214	-0.92577	-0.779202	1.07144	0.249477	0.374845	0.930373	0.85641	-0.158339
Q6ZMI3	>sp|Q6ZMI3|GLDN_HUMAN Gliomedin OS=Homo sapiens OX=9606 GN=GLDN PE=1 SV=1	0.299112	-0.575831	1.66676	-0.533051	-0.241692	1.71519	1.86412	0.463238	1.33404	-0.592982	1.22157	-0.190761		-0.739731	0.801397	0.936404	-0.877011	0.130995	0.848428	0.560109	-0.0868501	-0.952745	-1.22737
Q8IV08	>sp|Q8IV08|PLD3_HUMAN 5'-3' exonuclease PLD3 OS=Homo sapiens OX=9606 GN=PLD3 PE=1 SV=1	1.19793	-0.316593	-0.76303	-0.605366	-0.521503	1.01643	-0.74234	0.918609	1.00232	-0.865492	0.375802	-0.140609	-0.724634	0.491351	0.685885	1.20922	-0.589022	0.638995	2.77872	0.666846	1.44629	0.475738	-0.666828	-0.630262
P07360	sp|P07360|CO8G_HUMAN Complement component C8 gamma chain OS=Homo sapiens OX=9606 GN=C8G PE=1 SV=3		1.09168	0.0789318	-0.704363	1.71936	-0.670286			0.0477763	0.629228	-0.186731	2.0699		0.743517			-0.269205	-0.0491002	-1.61081	-1.69879	-0.231167	0.551117	0.314732
P01009	sp|P01009|A1AT_HUMAN Alpha-1-antitrypsin OS=Homo sapiens OX=9606 GN=SERPINA1 PE=1 SV=3	-0.561145	0.503514	1.51934	0.494439	-0.0113916	-1.63335	0.283983	0.588184	-1.90082	-0.279567	0.530313	0.820685	1.88401	1.48805	0.368475	1.09942	2.07452	-0.60107	6.88595	-1.42057	-0.116343	-0.218885	0.222647	-0.22601
A6NLU5	>sp|A6NLU5|VTM2B_HUMAN V-set and transmembrane domain-containing protein 2B OS=Homo sapiens OX=9606 GN=VSTM2B PE=3 SV=2	-0.928482	-0.405144	-0.800246	-0.164484	0.461954	1.52622	0.79885	1.48945	0.0974111	0.8686	1.23881	-0.120678	-0.245606	-2.05831	-2.51969	-1.69749	2.19048	0.431112	1.56475	0.465125	-0.102029	-1.0726	-0.3341
P01344	#N/A		-1.2301			2.50837	0.451802		-0.478781	1.05268	0.0974762	-0.0443275	1.27393		0.692062		-1.39067	-1.40717	0.0854399		-0.344095	0.0736126	-0.215345	-0.80433
Q8NHP8	>sp|Q8NHP8|PLBL2_HUMAN Putative phospholipase B-like 2 OS=Homo sapiens OX=9606 GN=PLBD2 PE=1 SV=2	0.122505	-1.26256	0.4779	0.219189		0.00334614		1.4187	0.734975	1.1814				-1.22482	-1.03638	1.06777		-0.896843	-0.565255	0.491762	1.10581	-0.506783	-0.43943
Q6E0U4	>sp|Q6E0U4|DMKN_HUMAN Dermokine OS=Homo sapiens OX=9606 GN=DMKN PE=1 SV=3	1.51586	1.71963	1.58207	1.3549	-0.875856	-0.231972	0.769731	-0.451971	1.08903	0.744578	-2.1115	-2.15065		-0.757905	0.845917	-0.347232	-0.925086	-1.77147	-0.382724	1.34835	-1.18516	1.39194	0.345773
P12109	sp|P12109|CO6A1_HUMAN Collagen alpha-1(VI) chain OS=Homo sapiens OX=9606 GN=COL6A1 PE=1 SV=3	1.29356	-0.202787	-0.256881	-0.598561	-1.85654	0.814569	0.438791	0.709697	0.714413	-1.31894	0.860405	0.188962	-0.514277	0.249592	1.04618	1.23411	-0.0851024	0.25596	4.95823	0.380817	1.00502	0.599226	-0.871486	0.0713496
Q96HQ2	#N/A		-0.382179		1.40997	-0.0260804		1.61831	0.497585		0.510478	0.771423	-2.0208			0.79823	1.18639		-1.25218	0.708469		0.238484	-2.85576	0.138602
O94856	>sp|O94856|NFASC_HUMAN Neurofascin OS=Homo sapiens OX=9606 GN=NFASC PE=1 SV=4	0.958743	-1.23404	0.589492	0.665314	-0.7625	1.39072	0.0377462	1.20712	0.156672	-0.410042	-1.06554	-1.91325	0.135544	-1.21073	1.17424	0.96939	0.799558	-0.350698	5.35159	2.26658	1.09581	0.294848	-0.933337	-0.671186
Q9ULI3	>sp|Q9ULI3|HEG1_HUMAN Protein HEG homolog 1 OS=Homo sapiens OX=9606 GN=HEG1 PE=1 SV=3	0.23076	-0.194241	1.18395	0.396928	1.28833	0.456756	0.911511	-0.412483	0.0322937	0.324674	-1.20802	0.272856	1.04137	0.280064	0.528417	1.13142	0.958073	0.474993	2.01222	0.583042	0.463371	-0.444625	-0.749372	0.113321
O76013	#N/A	1.10407	0.644414	1.34956	1.18964	-0.270845	-0.485632	0.488785	-0.798601	-0.0885021	1.04926	-0.585692	-0.262241	-2.85005	-0.862506	0.491375	0.469579	0.886077	-0.647188	0.624583	0.352529	0.117688	-0.290444	0.81799	-0.0798125
P11021	sp|P11021|BIP_HUMAN Endoplasmic reticulum chaperone BiP OS=Homo sapiens OX=9606 GN=HSPA5 PE=1 SV=2	0.356365	-0.0984143	-0.613665	-0.143652	0.117551	-0.262975		-0.317311	-0.425981	0.270647	-0.47018	-1.1667	-0.808684	-0.621984	0.0918401	-0.194273	-0.578451	0.708036	-2.04628	0.176792	-0.585123	-0.754084	1.72729
Q5FWE3	>sp|Q5FWE3|PRRT3_HUMAN Proline-rich transmembrane protein 3 OS=Homo sapiens OX=9606 GN=PRRT3 PE=1 SV=3		-0.0950885		-1.16809	0.150831	0.837985		0.882769	1.54683	0.675456	-0.272883	-0.0226023		0.0123285	-1.4687	-0.1502	-0.787647	1.05448	-2.47833	0.478534	0.362183	0.618894	-0.569481
P04278	>sp|P04278|SHBG_HUMAN Sex hormone-binding globulin OS=Homo sapiens OX=9606 GN=SHBG PE=1 SV=2		0.06619	-0.667468		0.276952		0.835299	-1.20814	-1.55199		0.831713	2.08323		0.0189565	-2.54351	-2.90595	0.834528	1.1632	-2.17815		-1.74442	-0.731924	0.186585	0.428019
P78386	>sp|P78386|KRT85_HUMAN Keratin, type II cuticular Hb5 OS=Homo sapiens OX=9606 GN=KRT85 PE=1 SV=1	0.38898	0.70643	-2.29159	-0.593295	-0.147497	-1.13705		-1.6852	0.152215	-6.08119	-0.882162	1.19474	-3.66886	-0.391489	-0.63232	0.545378	-2.40285	-2.70894		-4.12599	-1.52353	-4.56135	0.435455	-0.821102
P19823	sp|P19823|ITIH2_HUMAN Inter-alpha-trypsin inhibitor heavy chain H2 OS=Homo sapiens OX=9606 GN=ITIH2 PE=1 SV=2	-0.611848	1.46828	0.441478	-1.01393	1.42213	-0.400489	-1.63572	-0.516794	-0.938184	-2.15566	0.229379	1.7665	-0.0447095	2.07415	1.56304	1.63871	0.514125	-0.0852192	8.12514	-1.98514	-1.26555	-0.709912	-0.47274	-1.74728
P07942	sp|P07942|LAMB1_HUMAN Laminin subunit beta-1 OS=Homo sapiens OX=9606 GN=LAMB1 PE=1 SV=2	-0.277212	0.766693	2.4996	-0.666428	-0.0284822	0.662907	0.383216	0.534227	0.659599	0.195909	0.358617	0.165264		0.541758	0.180148	0.341125	-0.57419	0.366127	0.0845066	0.487664	-0.0468834	-0.17067	-0.190824
P02671	>sp|P02671|FIBA_HUMAN Fibrinogen alpha chain OS=Homo sapiens OX=9606 GN=FGA PE=1 SV=2	-2.28613	0.541596	1.04382	-2.15125	0.929776	-2.39825	-2.19724	-1.50967	-3.61992	-3.17935	-0.922367	2.3443	0.355712	2.03992	0.352161	1.63215	0.650531	-0.443805	-1.0677	-3.03178	-1.42189	-2.94837	-1.27903	0.728476
Q8N126	>sp|Q8N126|CADM3_HUMAN Cell adhesion molecule 3 OS=Homo sapiens OX=9606 GN=CADM3 PE=1 SV=1	0.220331	0.00787192	-0.482737	0.0545693	0.613806	0.466007	-0.131659	0.748178	0.6755	0.0847383	0.637469	0.512412	-0.185358	0.477623	0.720147	0.63779	0.895983	0.947848	0.971994	-0.070958	0.659442	0.0879133	-0.435554	0.621362
P20618	sp|P20618|PSB1_HUMAN Proteasome subunit beta type-1 OS=Homo sapiens OX=9606 GN=PSMB1 PE=1 SV=2		0.781162			-2.22793	-1.14902		1.35732	0.343048			-0.441693		0.92787				-1.73927	-2.68183	-2.39263		-0.500301	0.71528
P15586	>sp|P15586|GNS_HUMAN N-acetylglucosamine-6-sulfatase OS=Homo sapiens OX=9606 GN=GNS PE=1 SV=3		-0.0212627	-1.10556	0.948083	-1.21775	0.996493		1.43334	0.395323	1.75975	1.0688	-0.479114		0.230567	0.0474104	0.333699	-0.35803	0.054635	-2.2435	0.983484	0.371268	0.142173	-0.095885
Q06481	>sp|Q06481|APLP2_HUMAN Amyloid beta precursor like protein 2 OS=Homo sapiens OX=9606 GN=APLP2 PE=1 SV=2			0.0976065					1.21415	0.503737					-1.67863	1.03261			-0.452039		0.330257	-0.0535859
Q07954	sp|Q07954|LRP1_HUMAN Prolow-density lipoprotein receptor-related protein 1 OS=Homo sapiens OX=9606 GN=LRP1 PE=1 SV=2	1.25472	-0.193146	0.933827	0.0362136	-0.377065	0.0953994	-0.0188609	0.328091	0.489866	0.275073	0.386241	-0.280102	-0.478792	0.58062	1.00131	0.407523	-0.352642	0.428624	1.87665	0.972061	1.16446	0.949382	-0.864545	-0.833448
Q12866	>sp|Q12866|MERTK_HUMAN Tyrosine-protein kinase Mer OS=Homo sapiens OX=9606 GN=MERTK PE=1 SV=2		0.832902			0.259905	0.0116201		0.293803	0.849228		0.473103	0.143688		-0.348287	-0.632774	0.228321	-0.0767758	0.91424	-0.480615	1.21458	0.450856	0.000965237	0.131014
Q9NZK5	>sp|Q9NZK5|ADA2_HUMAN Adenosine deaminase 2 OS=Homo sapiens OX=9606 GN=ADA2 PE=1 SV=2	0.712334	1.02726	0.833121	1.34251	-0.560843	0.281533	0.621548	-1.12955	0.9367	0.938328	0.411905	-0.231357	0.235744	-0.657438	1.08158	0.228307	0.0721399	-0.453021	-0.447696	0.103406	1.40124	0.0331699	-0.264284
O95428	>sp|O95428|PPN_HUMAN Papilin OS=Homo sapiens OX=9606 GN=PAPLN PE=2 SV=4	0.804678	-0.117813	-0.118123	-1.47767	1.3806	0.0386664	0.0932808	-0.260007	0.638661	-0.497666	1.54747	1.68104		0.317011	-2.10622	-1.61782	0.0348187	0.793226	1.29308	-1.75185	0.160117	-0.0057441	-1.14392	-0.252936
P20073	#N/A		0.167733				0.0792454			-0.293535			-2.43727		-0.905465	0.25751			-1.75706		0.404571		-1.72628	1.55356
Q9P2S2	sp|Q9P2S2|NRX2A_HUMAN Neurexin-2 OS=Homo sapiens OX=9606 GN=NRXN2 PE=2 SV=1	0.585453	-0.870162	-0.125485	-0.412216	-0.849615	0.765922	-0.381528	0.759485	1.06048	0.383677	-0.00654721	-0.416787	-0.183526	0.434908	0.933522	1.47315	0.412216	0.196738	-1.41368	1.2218	1.17203	1.28126	-0.765246	-1.30284
P0C0L4	sp|P0C0L4|CO4A_HUMAN Complement C4-A OS=Homo sapiens OX=9606 GN=C4A PE=1 SV=2	-0.666945	-0.0732782	-0.00864189	1.29901	0.534844	0.260371	1.07265	-0.0289878	-1.02915	0.533505	-0.835049	-0.161445	0.803208	0.422766	1.71436	0.733997	0.258023	-0.307728	13.3165	0.858054	0.98451	-0.772873	-0.836419	1.01629
O95445	>sp|O95445|APOM_HUMAN Apolipoprotein M OS=Homo sapiens OX=9606 GN=APOM PE=1 SV=2	-1.43343	0.178642	0.703423	-0.990216	1.00641	0.339062	1.37575	-0.5002	-0.893623	-1.65512	-0.013431	0.842437	-0.91213	0.422357	0.899524	1.90699	2.49369	-0.806615	2.71531	-0.843619	-0.692416	0.197703	-0.409768	0.377056
Q6P4A8	>sp|Q6P4A8|PLBL1_HUMAN Phospholipase B-like 1 OS=Homo sapiens OX=9606 GN=PLBD1 PE=1 SV=2		2.3861		-0.0272886	-0.709188	-0.665245		-1.22131	0.56192			-2.66398		0.173014	-2.33619	-0.0419762		-1.78901		-0.234505		0.0122495	1.74697
P01024	sp|P01024|CO3_HUMAN Complement C3 OS=Homo sapiens OX=9606 GN=C3 PE=1 SV=2	-0.230427	0.66225	0.240321	0.792667	1.44266	0.581258	0.598721	-0.255826	-1.22444	-0.123781	-1.11466	0.227531	1.17371	1.45735	1.44479	1.13816	0.694835	-0.1631	18.1276	0.292557	0.225095	-0.553821	-0.765679	-0.524463
Q92876	>sp|Q92876|KLK6_HUMAN Kallikrein-6 OS=Homo sapiens OX=9606 GN=KLK6 PE=1 SV=1	-0.290847	-1.07178	0.668434	-0.113049	0.146316	0.262433	-0.125907	-0.0291411	0.929553	1.17992	0.40244	-0.359016	-1.71222	-0.304933	1.18263	1.02545	1.04492	-0.0789536	3.07609	1.06533	0.890748	0.979048	-0.0128047	0.104169
P13646	>sp|P13646|K1C13_HUMAN Keratin, type I cytoskeletal 13 OS=Homo sapiens OX=9606 GN=KRT13 PE=1 SV=4	-3.67396	-0.495356	1.87094	-0.195019	0.303566	-2.9935		-1.89661	-1.93656	-0.0609795	-3.73631	-2.62802		-2.46155	-1.72152	-2.61476	1.21496	-2.43429	-4.77549	-2.21713	-0.914926	-3.42273	0.553942	1.28052
Q16653	#N/A		-0.231019			0.00609212	0.478181		0.915192	1.4071		0.167853			-0.335139	-1.19949	0.107657	-0.516611	-0.165804		0.777239	1.10494	0.620979	-0.291103
P00739	>sp|P00739|HPTR_HUMAN Haptoglobin-related protein OS=Homo sapiens OX=9606 GN=HPR PE=2 SV=2			0.514338		1.96096						-0.321531	-1.49583		1.72048	0.0493375	0.1129		-1.26075		0.692502	-1.18439	-1.04415
P04792	sp|P04792|HSPB1_HUMAN Heat shock protein beta-1 OS=Homo sapiens OX=9606 GN=HSPB1 PE=1 SV=2	-0.839313	1.24444	-0.895761	0.850456	-0.887994	-1.2376		-1.07682	-1.20617	1.19446	-1.19466	-1.11379	-1.87834	0.107917	1.36376	-2.51867	-0.674464	-1.13806	-4.04702	-0.483529	-0.32089	-0.549723	2.14292	0.16994
P05090	sp|P05090|APOD_HUMAN Apolipoprotein D OS=Homo sapiens OX=9606 GN=APOD PE=1 SV=1	0.32194	1.38353	-0.672176	1.49647	-0.0959796	-1.51751	-0.752272	-1.35267	-0.9106	0.754399	0.703955	0.193805	2.18736	1.73484	1.29867	1.56058	-1.2284	0.503812	7.50589	-1.26002	-1.05121	-0.95054	-0.519848	-1.31698
P03951	>sp|P03951|FA11_HUMAN Coagulation factor XI OS=Homo sapiens OX=9606 GN=F11 PE=1 SV=1	-0.0765679	1.09251	1.63661	-3.48822	1.54829	0.587471	0.966325	-1.26797	-1.87968	-3.33216	0.410374	0.908712	1.67196	0.785584	1.04858	0.743886	0.733466	-0.234111	2.91304	-0.850834	-0.668914	-0.857981	0.112055	-2.16937
Q86VB7	>sp|Q86VB7|C163A_HUMAN Scavenger receptor cysteine-rich type 1 protein M130 OS=Homo sapiens OX=9606 GN=CD163 PE=1 SV=2	0.000123673	0.77892	0.172443	0.937842	0.726086	-0.884737	-1.06935	0.0198739	0.337331	0.842615	0.999481	0.379142	1.469	1.04982	0.584112	0.158053	-0.184059	1.01381	1.26278	-0.164088	0.91459	0.113069	-0.44233	-1.98058
O60279	sp|O60279|SUSD5_HUMAN Sushi domain-containing protein 5 OS=Homo sapiens OX=9606 GN=SUSD5 PE=1 SV=3	0.185061	-1.79345	-0.00820717	-0.287145	-0.321788	1.43901	1.77716	1.54367	0.296379	0.851278	-0.394873	-0.110034		-1.03354	-1.34897	-2.08165	2.05737	1.17885	1.33808	-0.809711	0.290979	-2.51908	-1.16589
O75369	>sp|O75369|FLNB_HUMAN Filamin-B OS=Homo sapiens OX=9606 GN=FLNB PE=1 SV=2	1.25766	-0.42974	2.60984	0.458264	-0.598143	0.0528657	-0.405254	-0.859472	-1.39056	0.841292	-0.249833	-1.0521	0.022952	-0.620906	1.57365		-0.63954	-0.918837	-0.508511	0.274158	-2.30894	-0.398715	1.4634
P10909-6	>sp|P10909|CLUS_HUMAN Clusterin OS=Homo sapiens OX=9606 GN=CLU PE=1 SV=1	1.22097	0.0302069	0.590207	0.57211	0.523561	-0.124799	0.78215	0.393058	0.0355539	0.100002	0.391361	0.86604	0.249518	0.385567	1.07558	0.94766	0.493462	0.499698	4.98985	0.421794	0.77631	-0.0808342	-0.67449	-1.26898
Q9UBX7	>sp|Q9UBX7|KLK11_HUMAN Kallikrein-11 OS=Homo sapiens OX=9606 GN=KLK11 PE=1 SV=2		1.27258			1.05137	-0.0345135		-1.64393	0.406369		1.63906	0.489404		1.43578	-3.20882			-1.59903			-0.510903	1.07182	-0.0444797	0.152213
P15090	sp|P15090|FABP4_HUMAN Fatty acid-binding protein, adipocyte OS=Homo sapiens OX=9606 GN=FABP4 PE=1 SV=3		-0.869223		-1.25366	-0.196105						-0.132652	0.730155		-3.05059				-1.0821	-3.1129	-0.804595	-0.610826	0.268305	2.41363
Q8N3J6	>sp|Q8N3J6|CADM2_HUMAN Cell adhesion molecule 2 OS=Homo sapiens OX=9606 GN=CADM2 PE=2 SV=1	0.723774	-0.476847	0.576398	0.181891	-0.091076	0.463372	1.63443	1.75753	0.143706	-0.390608	0.557908	-0.0953006	-0.343451	-1.37057	-0.346205	0.0420493	1.88783	0.694081	0.320762	-0.224214	0.819674	-0.450009	-0.330913
O94985-2	>sp|O94985|CSTN1_HUMAN Calsyntenin-1 OS=Homo sapiens OX=9606 GN=CLSTN1 PE=1 SV=1	0.749575	0.221448	0.879977	0.403813	1.48585	1.17654	0.331574	1.02076	0.0378885	-0.789077	0.191507	1.16853	0.947591	0.152919	0.197471	0.221344	0.991623	0.834877	-0.20114	-0.00425047	0.089281	-0.624351	-0.897226
Q92496	>sp|Q92496|FHR4_HUMAN Complement factor H-related protein 4 OS=Homo sapiens OX=9606 GN=CFHR4 PE=1 SV=3		-0.361746	0.74411	1.09519	-0.270245	-0.423894	0.87951	-0.598263	0.165774	1.56358	1.76982	0.486686	-0.398895	-0.799879	-0.337089	0.979573	1.47212	-0.207607	0.654796	-0.837731	0.911327	-0.792922	0.144289
P05109	sp|P05109|S10A8_HUMAN Protein S100-A8 OS=Homo sapiens OX=9606 GN=S100A8 PE=1 SV=1	-1.25913	-0.712932	-1.17872	-0.329984	-2.08099	-3.03357	-1.55826	-1.8816	-1.0627	-1.9825	-2.20693	-2.93207	-2.0896	-1.53506	-1.40637	4.60702	-0.36179	0.880247	-1.81542	-1.6259	-0.8297	-3.01391	0.412973	0.894802
Q05707	>sp|Q05707|COEA1_HUMAN Collagen alpha-1(XIV) chain OS=Homo sapiens OX=9606 GN=COL14A1 PE=1 SV=3		-0.300896		1.87019	0.135592	1.36315		0.281568	0.495602	0.108244	0.630934	-0.901854		0.850629	1.26072	0.531344	0.37534	-0.13502	-1.46545	0.135776		-0.0581388	0.0713295
P18085	>sp|P84077|ARF1_HUMAN ADP-ribosylation factor 1 OS=Homo sapiens OX=9606 GN=ARF1 PE=1 SV=2		0.0626222			0.261755						-0.0379037			0.247465				-0.514555				-0.235647	1.16531
P22748	>sp|P22748|CAH4_HUMAN Carbonic anhydrase 4 OS=Homo sapiens OX=9606 GN=CA4 PE=1 SV=2		-1.03939				1.40374		0.67537	0.939914	0.0880032	0.13544	0.136203	0.490641	-0.662616		-0.198907		0.261677	-0.156829	0.798503	0.588637	-1.86826	-0.17894
Q14118	sp|Q14118|DAG1_HUMAN Dystroglycan 1 OS=Homo sapiens OX=9606 GN=DAG1 PE=1 SV=2		0.178064		-0.0163223	0.555982	0.483721		1.22635	0.429756	0.44914	-0.00449127	0.291921	-0.533553	-0.04429	0.102757	-0.207265	0.793802	0.815219	-1.05652	0.0587701	0.897394	0.711861	0.273422
P02647	sp|P02647|APOA1_HUMAN Apolipoprotein A-I OS=Homo sapiens OX=9606 GN=APOA1 PE=1 SV=1	-0.704337	1.2714	0.361802	-0.0930602	1.25683	-0.490112	0.230684	-0.658265	-0.484287	-1.11659	0.391331	1.54229	-0.772797	1.40668	1.05936	1.27982	0.585922	0.424041	6.28009	-0.868438	-0.985461	-0.183982	0.136422	1.59056
P02765	sp|P02765|FETUA_HUMAN Alpha-2-HS-glycoprotein OS=Homo sapiens OX=9606 GN=AHSG PE=1 SV=2	-0.442755	1.08397	0.708363	0.403649	1.64843	-1.00842	1.86687	-0.935258	-1.68403	-0.0326097	-1.11778	0.870585	0.504054	1.67384	0.384593	-0.210374	1.17139	0.142229	3.42232	-0.738934	0.134461	0.132228	-0.189458	-0.151648
O75711	#N/A					0.605766	0.741502			1.03716		0.0887625			0.66795				-0.0742449	-3.01092	1.05443	-0.216328	0.676019	-0.687724
Q9NP58	#N/A					0.370497		0.605902			1.07236			0.337331	0.434148
P23284	sp|P23284|PPIB_HUMAN Peptidyl-prolyl cis-trans isomerase B OS=Homo sapiens OX=9606 GN=PPIB PE=1 SV=2	0.627428	0.487872			0.311468	0.709596	0.716586	-0.209108	0.694631	0.740685	-1.98395	0.878563		0.482862	-0.796044		0.145821	-0.241841	0.343934	-0.0530709		-0.752541	0.648731
P35542	sp|P35542|SAA4_HUMAN Serum amyloid A-4 protein OS=Homo sapiens OX=9606 GN=SAA4 PE=1 SV=2	-1.67531	0.968804	0.665457	-0.319686	0.917474	0.819596	0.463485	-0.605035	-1.0662	-0.581164	0.565363	1.5171	0.944807	0.74861	1.01104	0.54179	-0.300936	-0.0462009	-0.8233	0.939786	0.0489868	1.18652	0.246707	-1.1738
Q13885	sp|Q13885|TBB2A_HUMAN Tubulin beta-2A chain OS=Homo sapiens OX=9606 GN=TUBB2A PE=1 SV=1		-3.70647								-1.38251	-0.933908	-2.16182		-3.02858	-1.43343		-5.42795					-3.03288	2.68408
P09211	sp|P09211|GSTP1_HUMAN Glutathione S-transferase P OS=Homo sapiens OX=9606 GN=GSTP1 PE=1 SV=2	-1.44871	-1.16737		-1.44361	-0.374744	1.13043	-0.283534	1.47121	0.114476	-0.157693	0.445864	1.29171		-2.55199	-2.64351		1.78323	1.61509	-1.25857	-2.66429	-0.599926	-0.108227	1.16053
Q13740	>sp|Q13740|CD166_HUMAN CD166 antigen OS=Homo sapiens OX=9606 GN=ALCAM PE=1 SV=2	0.650142	0.384356	-0.13413	0.324924	0.409583	0.521623	-0.676299	0.435752	0.833826	0.637113	0.409266	0.00834942	-1.04885	0.944441	0.797294	0.442097	0.442542	0.540333	1.6137	0.683222	1.22105	0.715849	-0.628311	-1.18431
P48745	sp|P48745|CCN3_HUMAN CCN family member 3 OS=Homo sapiens OX=9606 GN=CCN3 PE=1 SV=1	0.156672	-0.553895	-1.07188	-0.399802	1.19203	0.38855	2.30812	-0.277891	0.0957082	0.101327	1.17207	1.68278	0.270939	-1.3324	-0.504475		-0.392348	0.0890393	0.108291	0.243737	0.771868	0.231662	0.282352
P02746	sp|P02746|C1QB_HUMAN Complement C1q subcomponent subunit B OS=Homo sapiens OX=9606 GN=C1QB PE=1 SV=3	0.909389	-0.275345		0.963538	0.880713	1.76501		0.129636	0.129545	0.3634	-0.250465	-0.126631		0.126242	0.0330423	0.540515	0.103954	-0.379242	-0.437363	0.950841	0.805259	0.568705	0.45014
P60174	>sp|P60174|TPIS_HUMAN Triosephosphate isomerase OS=Homo sapiens OX=9606 GN=TPI1 PE=1 SV=4	-0.608512	-0.899967	-1.23051	-1.00849	-1.08478	-0.483421	-2.19666	-0.409972	0.419512	1.60388	0.458288	-0.0674743	1.21269	0.156416	0.714578	1.06538	-1.15749	-0.359128	-3.90019	0.618377	1.38924	2.63471	0.790397	0.279121
Q9NS85	>sp|Q9NS85|CAH10_HUMAN Carbonic anhydrase-related protein 10 OS=Homo sapiens OX=9606 GN=CA10 PE=2 SV=1		-0.103951			-1.55156	1.48508		1.12188	0.942886		0.786776	-0.411157		-0.236611	-0.570242	0.576019	0.181506	0.693257	-1.18195	-0.282336	0.339493	0.736101	-0.860763
Q6ZVX7	>sp|Q6ZVX7|FBX50_HUMAN F-box only protein 50 OS=Homo sapiens OX=9606 GN=NCCRP1 PE=1 SV=1		2.14072		-0.351557	-0.626874	0.0951972		-0.549987	-0.0744071		-1.02043	-0.998848	0.540619	0.363082	0.129877	0.154144	-2.85208	-0.300846	-3.91709	-0.23137	-2.61271	1.36917	1.40551
Q8WZA1	>sp|Q8WZA1|PMGT1_HUMAN Protein O-linked-mannose beta-1,2-N-acetylglucosaminyltransferase 1 OS=Homo sapiens OX=9606 GN=POMGNT1 PE=1 SV=2	-1.28078	-1.35249			-0.327819	0.711283	1.09266	1.04258	0.523344	-1.10078	0.808217	1.13228		-0.918019	-0.745453	-0.853344	0.0763825	1.49139	-0.015412	-0.897193	-0.303262	-1.38696	-0.484646
P99999	sp|P99999|CYC_HUMAN Cytochrome c OS=Homo sapiens OX=9606 GN=CYCS PE=1 SV=2	-2.26117	-2.51332		-1.80002	-2.26276	0.895596	0.85219	2.29871	-0.8174	-0.752507	0.598933	0.0333121		-4.26818	-4.14789		2.51138	-0.133111	-2.69021	-1.31084	0.119523	-1.48256	-0.353207	-0.054726
P13473	>sp|P13473|LAMP2_HUMAN Lysosome-associated membrane glycoprotein 2 OS=Homo sapiens OX=9606 GN=LAMP2 PE=1 SV=2	1.11367	-0.411742	-0.00447521	0.390461	-0.266033	0.979587	1.20188	1.00834	1.0339	1.23754	0.534987	-0.139714		-1.06872	-0.915135	-0.782314	1.71818	0.14512	1.6213	0.743861	1.00029	0.020111	-0.64814	-0.5131
P30530	>sp|P30530|UFO_HUMAN Tyrosine-protein kinase receptor UFO OS=Homo sapiens OX=9606 GN=AXL PE=1 SV=4		-2.73712			-1.9381	1.40556		0.859341	1.36013		1.8088	0.737355		-2.49725			-0.527382	0.556015			-0.168141	-1.37606	-0.032711
O75556	>sp|O75556|SG2A1_HUMAN Mammaglobin-B OS=Homo sapiens OX=9606 GN=SCGB2A1 PE=1 SV=1		-3.17436		-0.177481										-3.54201							-1.70318	-4.68496	1.79882
Q562R1	sp|Q562R1|ACTBL_HUMAN Beta-actin-like protein 2 OS=Homo sapiens OX=9606 GN=ACTBL2 PE=1 SV=2	0.439798	1.32001	0.719584	-0.290016	0.325496	0.47339		-0.140568	0.14399	0.726028		1.97791		0.851397	1.37217	-1.5809	0.501378	0.260343	-0.309433		-0.534264			-0.230998
Q92859	>sp|Q92859|NEO1_HUMAN Neogenin OS=Homo sapiens OX=9606 GN=NEO1 PE=1 SV=2	1.34609	-0.253476	1.18811	0.421268	0.160265	0.779059	0.539052	0.87087	0.398723	0.470424	-0.114856	-0.712019	0.804944	0.150335	0.74938	0.884238	0.404759	0.567527	5.05862	0.991268	0.877434	0.140981	-0.855392	-0.927346
P78509	>sp|P78509|RELN_HUMAN Reelin OS=Homo sapiens OX=9606 GN=RELN PE=1 SV=3	0.178951	-0.998018	-1.01356	-2.36306	-1.126	1.46063	1.28369	1.06712	0.747705	-2.82602	0.495642	-0.414077	-1.90635	0.391555	0.787859	1.7394	0.218786	0.520719	0.32345	-0.355994	0.65904	0.986319	-0.981188	-1.3076
O75503	>sp|O75503|CLN5_HUMAN Ceroid-lipofuscinosis neuronal protein 5 OS=Homo sapiens OX=9606 GN=CLN5 PE=1 SV=2	0.422509	0.807707		-0.181985	1.24871	0.515669		0.905441	-0.336101	0.177292	0.77444	1.1546		0.720828	0.114657	0.432828		-0.291828		-0.375766	-0.167376	1.21317	-1.24482
P27169	sp|P27169|PON1_HUMAN Serum paraoxonase/arylesterase 1 OS=Homo sapiens OX=9606 GN=PON1 PE=1 SV=3	-0.271756	1.25792	1.11245	-0.095604	1.46307	-0.0404641	0.616864	-1.89318	-1.54787	0.02404	-1.45797	1.18876	1.70045	0.383443	0.0289891	1.41482	1.90289	0.0828934	5.55964	-0.77703	-1.40975	-1.53508	-0.508818	0.824882
Q9NTU7	>sp|Q9NTU7|CBLN4_HUMAN Cerebellin-4 OS=Homo sapiens OX=9606 GN=CBLN4 PE=1 SV=1	0.584922	0.440285		0.370057	0.344827	1.5167	-0.912408	1.87479	0.924533	0.562659	-0.818505	-0.587234	0.246862	-0.362799	-0.105943	-0.151565	0.728587	0.760303	-0.175644	1.15531	0.355945	-0.349091	-0.786887
P09651	#N/A	0.661645		1.8296		-0.587367	-0.542455		0.487397	1.03925	1.31971	-0.201241	-0.808274	-1.26591	0.423544	1.28535	0.015819	0.772695		-1.76265	-0.311854	0.981816	0.694258	-0.482197
Q02809	>sp|Q02809|PLOD1_HUMAN Procollagen-lysine,2-oxoglutarate 5-dioxygenase 1 OS=Homo sapiens OX=9606 GN=PLOD1 PE=1 SV=2		0.28437			-0.00775792	0.352047		0.656743	0.623188	-0.808503	1.12169	0.810747		1.03685	0.0710864	0.666592		0.983887	-2.24765	-1.65515	0.0699705	0.105282	-1.62836
O14498	sp|O14498|ISLR_HUMAN Immunoglobulin superfamily containing leucine-rich repeat protein OS=Homo sapiens OX=9606 GN=ISLR PE=2 SV=1	-1.74234	0.436295	-0.351245	1.36587	0.290747	0.788099	0.121973	0.341266	-0.138811	0.935173	0.553701	-0.143648	1.52694	-0.0899724	0.124945	0.472462	1.32892	0.327165	0.453282	1.13278	0.223379	0.241345	-0.42835	0.407013
O00391	>sp|O00391|QSOX1_HUMAN Sulfhydryl oxidase 1 OS=Homo sapiens OX=9606 GN=QSOX1 PE=1 SV=3	0.571031	0.0544626	0.519855	1.04722	0.4478	0.772251	0.298906	0.652129	0.238078	0.643277	-0.19147	-0.631205	1.2431	0.331735	1.40693	0.766259	0.298016	0.186861	2.15802	0.153695	0.166653	0.366381	-0.034865	0.579573
P02760	sp|P02760|AMBP_HUMAN Protein AMBP OS=Homo sapiens OX=9606 GN=AMBP PE=1 SV=1	-0.344464	1.03103	0.572873	-1.28507	1.39565	-0.633355	-0.648358	-0.542845	-0.795808	-1.15898	0.413799	1.44913	0.526348	2.06724	1.10286	1.27317	0.14448	0.204739	1.79506	-1.93224	-1.35889	-0.64116	-0.480345	-0.184862
Q02246	>sp|Q02246|CNTN2_HUMAN Contactin-2 OS=Homo sapiens OX=9606 GN=CNTN2 PE=1 SV=1	0.609656	-1.7293	1.2918	1.14898	-0.87127	1.11395	1.41583	0.820182	-0.315196	0.80844	-1.50626	-2.56309	1.90825	-0.782789	1.6284	1.04489	-0.285497	-0.451873	1.3144	2.03293	0.8329	0.173351	-0.416731	-1.98059
P00747	sp|P00747|PLMN_HUMAN Plasminogen OS=Homo sapiens OX=9606 GN=PLG PE=1 SV=2	-0.725409	1.28288	0.227813	-0.0629084	2.07807	0.334004	-0.498351	-0.536749	-0.467716	-0.0995736	0.20359	-0.086628	0.0728996	1.40169	1.47449	-0.239063	0.237228	-0.359665	11.3574	-1.58197	-0.124747	0.758082	0.0111201	1.46017
Q09666	sp|Q09666|AHNK_HUMAN Neuroblast differentiation-associated protein AHNAK OS=Homo sapiens OX=9606 GN=AHNAK PE=1 SV=2	0.0325357	0.331564	2.00779	2.18987	-1.08014	-2.341	2.35497	-0.342856	-1.28		-1.50058	-0.822223	-1.89422	-0.764086	0.658825	-0.711437	0.187989	-1.03695	0.0722432	-0.230146	-0.400922	-0.325695	1.93852
P80108	>sp|P80108|PHLD_HUMAN Phosphatidylinositol-glycan-specific phospholipase D OS=Homo sapiens OX=9606 GN=GPLD1 PE=1 SV=3	-0.98373	1.11432	-0.803194	0.0123068	1.58524	-1.39555	0.417376	-0.678517	-0.96969	-0.403814	-0.0634962	1.39404	0.0356225	1.54177	0.0857569	-0.0604572	0.293323	-0.485242	7.48267	-0.887954	-1.77288	0.0834923	-1.08974	1.60477
P10599	>sp|P10599|THIO_HUMAN Thioredoxin OS=Homo sapiens OX=9606 GN=TXN PE=1 SV=3	0.115209	1.2935	-0.0679051	0.828891	-0.899313	-1.41597	-0.205285	-0.825989	0.00951368	-0.0105478	-0.789727	-1.38535	0.228581	-1.408	-0.181965	0.0138686	0.475516	-1.42371	-1.63038	-0.606229	-0.564639	0.440266	2.18094
Q9NQ79	>sp|Q9NQ79|CRAC1_HUMAN Cartilage acidic protein 1 OS=Homo sapiens OX=9606 GN=CRTAC1 PE=1 SV=2	0.696235	-0.636766	-0.0123786	0.572769	0.662053	0.326948	-0.274696	1.01428	0.616677	0.378312	0.318281	-0.377169	-0.284808	0.476198	0.0543246	0.511687	0.650076	0.809025	2.09436	1.18352	0.286816	-0.0040948	-0.687973	0.349903
P10645	>sp|P10645|CMGA_HUMAN Chromogranin-A OS=Homo sapiens OX=9606 GN=CHGA PE=1 SV=7	0.420548	-2.58309	-2.55817	-0.907291	-2.23514	0.199731	-0.977277	2.5504	0.732416	-1.04635	-1.65159	-2.74635		-0.974362	-4.50623	-2.28009	-1.72641	1.22994	-2.40542	0.522715	0.292748	-2.37201	-0.686811
P81605	sp|P81605|DCD_HUMAN Dermcidin OS=Homo sapiens OX=9606 GN=DCD PE=1 SV=2	2.46115	0.411716	0.0841393	1.44478	-0.670578	-0.650956	0.686927	-0.0761037	-0.91994	0.727683	-0.928063	-0.750316	0.722133	-0.28352	0.52665	0.062096	0.453866	-0.656484	4.31299	1.32191	0.0710849	0.896478	0.695425	-0.849541
P10412	>sp|Q02539|H11_HUMAN Histone H1.1 OS=Homo sapiens OX=9606 GN=H1-1 PE=1 SV=3		-3.02573							-3.93823		-2.0802	-3.29171		-3.49623	-3.17006			-2.93759		-3.1641		-4.95319	2.54831
P02768	sp|P02768|ALBU_HUMAN Albumin OS=Homo sapiens OX=9606 GN=ALB PE=1 SV=2	0.709391	0.959711	1.61472	2.24571	-0.0383041	-0.862264	0.889059	-0.255385	-0.97338	0.242411	0.489665	0.366872	3.54749	0.59254	0.817444	0.238057	0.801235	-0.706539	8.85353	-0.297585	0.186308	-1.11292	-1.21662	-2.42125
O14594	>sp|O14594|NCAN_HUMAN Neurocan core protein OS=Homo sapiens OX=9606 GN=NCAN PE=1 SV=3	1.15493	-1.20234	0.914338	0.0745865	-0.0931709	1.3854	0.0671909	1.16516	0.859791	0.492024	-0.589017	-1.57749	-1.08823	-0.385484	0.328824	0.550166	0.802099	0.69606	8.90153	0.956011	0.756482	-0.0470204	-0.418555	-2.9809
Q9HCB6	sp|Q9HCB6|SPON1_HUMAN Spondin-1 OS=Homo sapiens OX=9606 GN=SPON1 PE=1 SV=2	-0.474226	-1.1212			-0.00133913	0.337467		0.361131	0.91569	0.244979	0.919116	1.32028		0.524706	-0.669426	-0.500477	-0.330931	1.50784	-1.91427	-0.452363	0.334689	-0.0789942	-0.393907
P05362	sp|P05362|ICAM1_HUMAN Intercellular adhesion molecule 1 OS=Homo sapiens OX=9606 GN=ICAM1 PE=1 SV=2		0.342436			0.0848542	0.33304		0.388697	0.308298	0.319282	0.926685	0.123226		-1.26784	-3.12189		0.899385	0.976653	0.0379319	0.545899	0.417568	1.07908	-0.140365
P10721	>sp|P10721|KIT_HUMAN Mast/stem cell growth factor receptor Kit OS=Homo sapiens OX=9606 GN=KIT PE=1 SV=1	-1.15408	-0.853307			-0.445655	-0.431672	0.305722	0.260745	1.33908	-2.6575	2.1901	1.31966		0.179531	-2.2638	-0.856	0.475245	1.31759	-2.0326	-1.67437	-0.744314	-0.139926	-0.994539
Q7Z3B1	sp|Q7Z3B1|NEGR1_HUMAN Neuronal growth regulator 1 OS=Homo sapiens OX=9606 GN=NEGR1 PE=1 SV=3	0.678238	-1.12856	-0.464248	-0.232488	-0.204298	0.425403	-0.115798	0.733152	0.768003	1.2866	-0.404336	-0.564226	-0.714937	-0.413576	0.668975	0.74993	0.970394	0.119882	-0.148093	1.46465	1.3747	-0.0917218	-0.569016	0.820576
Q9P121-4	>sp|Q9P121|NTRI_HUMAN Neurotrimin OS=Homo sapiens OX=9606 GN=NTM PE=1 SV=1	0.909399	-0.0634608	0.841983	0.343989	-0.304936	0.428292	0.745181	0.921784	1.03181	0.955275	0.551541	0.098798	1.05308	-0.202653	0.375066	0.495547	1.40299	0.46554	2.85807	0.718746	0.752453	0.276157	-1.00958	-1.54791
Q9NSC7	#N/A		-0.311152			0.469905	0.0344368		0.941609	0.0249277		-0.16515	1.95734		-1.19678				1.75557	-1.41522	-0.261535	-0.165945		-1.01621
P06727	sp|P06727|APOA4_HUMAN Apolipoprotein A-IV OS=Homo sapiens OX=9606 GN=APOA4 PE=1 SV=4	-2.07144	0.978105	-0.782678	-1.30232	0.498244	0.404586	0.892956	-0.0709173	-1.41717	-3.46649	2.35074	1.19492	-0.409924	1.19721	1.15976	0.15149	-0.0256668	1.36061	-5.34099	-2.08457	-2.78058	-3.28888	-0.533589
P04040	sp|P04040|CATA_HUMAN Catalase OS=Homo sapiens OX=9606 GN=CAT PE=1 SV=3	-0.749727	1.74429	-1.47614	1.04389	-0.915468	-0.771864	0.92704	-0.548172	-0.778918	-0.473271	-1.76823	-0.452752	0.880741	0.158401	-0.680968	0.0435166	-1.47644	-1.47085	-5.38975	-0.322639	-1.36497	1.29926	1.51685
P59665	#N/A		-0.996919						1.5002						-2.05622			0.87737			-0.239928		-1.59444	-0.301246
P00736	sp|P00736|C1R_HUMAN Complement C1r subcomponent OS=Homo sapiens OX=9606 GN=C1R PE=1 SV=2	-0.109642	0.614481	0.788056	1.01743	0.9319	0.761328	0.629303	-0.111904	0.114272	0.613411	0.0212394	-0.0116992	-0.514449	1.03125	1.12092	0.477314	-0.0571499	-0.0541456	5.61937	0.645996	0.399091	0.530601	-0.307842	-2.39756
O14786	>sp|O14786|NRP1_HUMAN Neuropilin-1 OS=Homo sapiens OX=9606 GN=NRP1 PE=1 SV=3	0.443832	0.238686		-1.07615	1.19017	0.707398		0.465174	0.411538	-0.8299	0.86553	1.14214		0.831095	-0.676378	-0.308996	1.03338	1.27241	0.644377	-2.03956	-0.218893	-1.06894	-0.355387
Q5JZY3-2	>sp|Q5JZY3|EPHAA_HUMAN Ephrin type-A receptor 10 OS=Homo sapiens OX=9606 GN=EPHA10 PE=1 SV=2	0.418921	-0.728344	-0.259907	0.33275	1.8575	0.610166	0.258324	0.885484	1.17279	-0.985854	-0.794236	0.714649	-1.54235	-1.41799			0.801807	1.27227	1.84114	-0.238297	-0.252196	-1.37555	-0.169131
P15509	>sp|P15509|CSF2R_HUMAN Granulocyte-macrophage colony-stimulating factor receptor subunit alpha OS=Homo sapiens OX=9606 GN=CSF2RA PE=1 SV=1	-1.4983	-0.66707			0.565193	-0.73608		1.09528	1.68923		0.188885	0.66369		-0.925725			0.12405	0.428507	-1.08733			-0.171727	-0.184802
P01033	sp|P01033|TIMP1_HUMAN Metalloproteinase inhibitor 1 OS=Homo sapiens OX=9606 GN=TIMP1 PE=1 SV=1		0.0331416	-2.00217	-0.287114	1.3666	0.375183	-0.931532	0.387948	-0.525005	0.409809	0.864396	2.08424		0.678303	-1.12333	-0.904329	-0.108333	0.938418	-0.924228	-1.89483	-0.202206	0.417349	0.203413
P00748	sp|P00748|FA12_HUMAN Coagulation factor XII OS=Homo sapiens OX=9606 GN=F12 PE=1 SV=3	-0.720157	1.29217	0.265895	-0.930685	1.44992	-1.4979	-0.574629	-3.30645	-0.397242	-0.934944	0.385233	1.62654	0.259151	1.27765	1.28482	0.188708	0.819691	-0.831065	-0.167475	-2.18909	-0.999432	0.22134	-1.8917	1.34491
P01877	>sp|P01877|IGHA2_HUMAN Immunoglobulin heavy constant alpha 2 OS=Homo sapiens OX=9606 GN=IGHA2 PE=1 SV=5		-0.872876		1.705	1.49193	-0.345045		-4.2357	0.404434	1.68333	1.49533	-0.0887386	-0.142605	0.796098	-0.129176	2.55928	-1.25782	0.562936	-0.475288	-1.40901	-5.82922	-0.105655	-1.29696
Q8NF91	#N/A		1.38474		0.66778	0.235721	-0.772006		-0.710983	-0.0167352	-1.36852		-1.62702	0.49656	-0.169576	-1.29863	0.429624	-2.35548	-0.779023		0.491823		-0.355809	2.23875
P02042	sp|P02042|HBD_HUMAN Hemoglobin subunit delta OS=Homo sapiens OX=9606 GN=HBD PE=1 SV=2			2.20509	0.682593	-2.09631			-3.49717	-1.21627	2.39097											-2.48379	-0.657924
P45880-2	#N/A		0.772348				0.128951			-1.34053					0.0850389	-1.04816			-2.10684		-0.281154		0.0581353	2.06458
P22352	sp|P22352|GPX3_HUMAN Glutathione peroxidase 3 OS=Homo sapiens OX=9606 GN=GPX3 PE=1 SV=2		-0.592791		1.24026	0.433905	1.33755		-0.0324463	0.187407	0.602452	0.779348	-0.657467	0.950784	-0.107996	-0.209312	-0.0450434	0.470763	0.25935	-0.25418	1.15016	0.58467	0.339013	0.00111467
P05154	sp|P05154|IPSP_HUMAN Plasma serine protease inhibitor OS=Homo sapiens OX=9606 GN=SERPINA5 PE=1 SV=3	-0.93746	1.20874	-0.105512	0.141546	1.93533	-0.460427	0.704151	-1.01875	-0.859329	0.0773241	0.422787	1.74489	0.621597	1.13216	0.470702	-0.895868	-2.27821	0.947539	0.690796	-1.1027	-0.815607	-0.786818	-0.440658
Q16288	>sp|Q16288|NTRK3_HUMAN NT-3 growth factor receptor OS=Homo sapiens OX=9606 GN=NTRK3 PE=1 SV=2		-0.449206			-0.433987	0.286969		0.948432	0.32045		1.18273	0.0823055		-1.21779			0.065898	0.74231	-2.63926	1.1482	0.281782	0.877765	-0.379052
P55058	sp|P55058|PLTP_HUMAN Phospholipid transfer protein OS=Homo sapiens OX=9606 GN=PLTP PE=1 SV=1	-0.501194	0.660848	0.101962	0.126028	1.52459	0.217499	0.177664	-0.452507	0.0764636	-0.343534	0.675182	1.01521	1.05735	1.25113	0.811581	0.29941	-1.00158	0.327804	2.12039	-0.35037	0.246654	-0.16603	-0.588278	1.43789
Q9C0H9	#N/A	0.343836	-0.492153	2.5639	0.687643	-0.276127	-0.601341	1.49615	0.28119	-0.783176	1.1158	-0.232737	0.107416	0.671019	-0.879908	2.23859	0.340154	-0.431336	-1.24104	-1.3087	0.38038	-0.00214929	0.920841	-0.879814
P01042-2	>sp|P01042|KNG1_HUMAN Kininogen-1 OS=Homo sapiens OX=9606 GN=KNG1 PE=1 SV=2	-1.74873	1.06052	1.21915	-0.510389	1.66055	-0.177834	0.566555	-0.463179	-1.20796	-0.73709	0.533641	1.79262	0.695565	0.624974	0.269318	0.0398568	0.723577	0.333703	4.33594	-1.87667	-0.215844	-0.313059	-0.50273	0.0506915
P25788	>sp|P25788|PSA3_HUMAN Proteasome subunit alpha type-3 OS=Homo sapiens OX=9606 GN=PSMA3 PE=1 SV=2		1.3331		-0.380897		-0.633761		-1.36399	0.117109			-0.762695		-0.412747	0.110723	-1.20229	-0.621298	-1.06952		0.359837	-1.91776	0.520306	1.81116
Q9HBR0	>sp|Q9HBR0|S38AA_HUMAN Putative sodium-coupled neutral amino acid transporter 10 OS=Homo sapiens OX=9606 GN=SLC38A10 PE=1 SV=2		0.119283			0.278058	1.05664	0.776788	0.272027	-0.22578	0.7583	0.278265	1.15492	-0.288858	0.162518	0.26369	0.00978721	1.21987	1.06954	-0.473469	0.426997	0.518209	-0.352832	-0.672637
Q06830	sp|Q06830|PRDX1_HUMAN Peroxiredoxin-1 OS=Homo sapiens OX=9606 GN=PRDX1 PE=1 SV=1	1.591	1.73193	0.834432	0.225625	-0.570656	-0.347795	0.144913	-0.151309	0.116688	-0.673523	-0.0912726	-0.427008	1.21793	0.476095	0.206252	-0.0771375	0.545359	-0.466726	-2.61115	0.531786	-0.335781	0.442639	1.11876
P12273	>sp|P12273|PIP_HUMAN Prolactin-inducible protein OS=Homo sapiens OX=9606 GN=PIP PE=1 SV=1	0.627107	0.428757	0.19858	0.977413	-0.722732	-1.08394	-0.0682295	-0.703748	-1.40496	-0.409935	-0.816506	-0.313061	0.334949	-0.516208	-0.256061	0.673236	0.0476496	-0.674908	-1.49156	1.11452	-0.228563	0.836527	2.00506	-1.26718
P15169	sp|P15169|CBPN_HUMAN Carboxypeptidase N catalytic chain OS=Homo sapiens OX=9606 GN=CPN1 PE=1 SV=1	-0.450259	1.56587	0.0748897	-1.02334	1.26935	-0.865032	-1.84981	-2.01157	-1.93107	-1.41201	0.202936	2.39434	1.07422	0.42431	0.0517422	1.81085	0.0971928	-0.325353	-1.99851	-1.59031	-1.10265	-0.305341	-0.26198	1.31846
Q8NES3	#N/A					0.165959	0.603671			0.996492		0.0549139	0.239199		1.74604	1.03565	0.586805	-1.51285	1.02508		-0.917315	-1.17038	-0.422421	-0.664142
P62805	sp|P62805|H4_HUMAN Histone H4 OS=Homo sapiens OX=9606 GN=H4C1 PE=1 SV=2	0.389411	-0.995688	-2.24346	-1.86822	-2.54951	-3.6425		-3.09838	-2.59049	-1.24684	-0.286539	-1.0822		-1.07063	-2.3946	-2.19226	-1.31633	-2.71635	-5.05325	-0.580657	-1.86067	-2.48887	3.6075
Q9BXJ0	sp|Q9BXJ0|C1QT5_HUMAN Complement C1q tumor necrosis factor-related protein 5 OS=Homo sapiens OX=9606 GN=C1QTNF5 PE=1 SV=1	-0.280265	0.385539	-1.06605	0.318751	0.986517	0.0964573	-2.80915	-0.346567	0.947593	1.04963	0.421537	0.417138	-0.148277	1.47621	0.728705	1.06317	-1.10202	0.541054	-1.61453	0.207532	0.674311	1.45339	0.153616	-0.896932
Q6P9A2	>sp|Q6P9A2|GLT18_HUMAN Polypeptide N-acetylgalactosaminyltransferase 18 OS=Homo sapiens OX=9606 GN=GALNT18 PE=1 SV=2	1.05927	-0.35237			0.77016	0.569555	-0.196055	-0.172967	0.542954		0.959553	0.0550934		0.229479	0.399493	-0.200392	-0.558312	1.18674	-0.169831		0.587318	0.336768	-0.658078
P14207	sp|P14207|FOLR2_HUMAN Folate receptor beta OS=Homo sapiens OX=9606 GN=FOLR2 PE=1 SV=4		-0.330931			0.608074	0.0290669		0.490403	0.336681	-0.223433	1.22126	1.13977		0.0371374			0.496902	0.250367	1.61372	-0.963989	-0.183511	-0.794059	0.116155
Q3SY84	>sp|Q3SY84|K2C71_HUMAN Keratin, type II cytoskeletal 71 OS=Homo sapiens OX=9606 GN=KRT71 PE=1 SV=3	-1.46653	0.922156	-0.244982	-0.0548151	-1.0398	0.979528	0.112404	0.11127	0.384203	0.425685	-0.959118	-0.130407	-0.890763	0.882974	0.401847		-0.537124	-1.57016	-1.5604	0.633892	-1.00095	0.747403	2.41262	-1.81181
P04439	>sp|P04439|HLAA_HUMAN HLA class I histocompatibility antigen, A alpha chain OS=Homo sapiens OX=9606 GN=HLA-A PE=1 SV=2			-0.466564						0.282978	0.355339					1.01136			0.887467	-4.22636		-1.22192
P11279	sp|P11279|LAMP1_HUMAN Lysosome-associated membrane glycoprotein 1 OS=Homo sapiens OX=9606 GN=LAMP1 PE=1 SV=3	-0.0949544	1.06336	-0.667807	1.28747	0.817512	-0.502197	0.00854745	0.190121	0.397712	-0.0678072	1.07862	0.399823	0.477715	-0.160693	-0.295916	-0.161011	-0.227609	-0.0970799	0.175109	0.540357	0.604534	0.849606	0.298236
O75223	sp|O75223|GGCT_HUMAN Gamma-glutamylcyclotransferase OS=Homo sapiens OX=9606 GN=GGCT PE=1 SV=1	0.856462	1.93326	0.621967	0.769359	-0.492998	-0.427971	0.145647	-0.213811	0.127591	-0.474725	-0.974757	-0.989387	0.805999	0.0448751	-0.498451	0.886887	-1.05424	-0.788782	-1.23375	-0.586881	-0.785782	2.32588	0.751428
O15197	>sp|O15197|EPHB6_HUMAN Ephrin type-B receptor 6 OS=Homo sapiens OX=9606 GN=EPHB6 PE=1 SV=4	0.759898	-0.804991	-0.470721	-0.35343	1.00772	1.47346	-0.375063	1.3044	0.507477	0.215912	-0.616137	-0.201798	0.41027	0.346797	0.407627	-0.36108	0.14457	1.13577	0.970381	0.547571	0.631612	0.326431	-0.326756	0.573658
P02452	sp|P02452|CO1A1_HUMAN Collagen alpha-1(I) chain OS=Homo sapiens OX=9606 GN=COL1A1 PE=1 SV=6	0.651645	0.811217	-1.16864	0.169311	2.58291	-1.66162	-1.35454	0.136309	0.123918	0.492943	1.41556	0.0384057	0.779567	0.351629	-0.49715	0.476955	-0.45627	-0.0693676	9.60211	-1.11294	0.498327	-0.181762	-0.00254838	0.990595
Q5HYC2	>sp|Q5HYC2|K2026_HUMAN Uncharacterized protein KIAA2026 OS=Homo sapiens OX=9606 GN=KIAA2026 PE=2 SV=2	-0.154857	0.543909	0.289219	0.083464	-0.770485	-0.136922	-0.465965	-0.657481	-0.743085	0.0381259	-1.00599	-0.437923		-0.910923	-0.656621	-0.436355	-0.0533708	-0.933324	-1.36367	1.3845	-0.784787	-0.227417	2.52454
P52907	sp|P52907|CAZA1_HUMAN F-actin-capping protein subunit alpha-1 OS=Homo sapiens OX=9606 GN=CAPZA1 PE=1 SV=3		1.37723			-2.3434									-0.297812	-1.18306	-2.64978		-0.728282				-1.25485	1.88678
P51888	sp|P51888|PRELP_HUMAN Prolargin OS=Homo sapiens OX=9606 GN=PRELP PE=1 SV=1		-0.257097		-1.01706	0.726325	1.24942		-0.104257	0.622896	1.20014	0.541778	0.561321	-0.642718	0.948041	0.00647343	0.256196		-0.163503		0.812928	0.186444	-0.00891952	0.271221
P00338	>sp|P00338|LDHA_HUMAN L-lactate dehydrogenase A chain OS=Homo sapiens OX=9606 GN=LDHA PE=1 SV=2	-0.289357	-0.182637	-2.2541	-0.742886	0.650628	1.6057	0.570161	0.593878	-0.741419	0.525647	0.888194	1.05686	-0.804661	-0.437574	-0.310103	-0.984905	1.59321	0.336006	2.30469	0.351626	1.10181	0.768406	0.604296	-0.838637
Q15113	sp|Q15113|PCOC1_HUMAN Procollagen C-endopeptidase enhancer 1 OS=Homo sapiens OX=9606 GN=PCOLCE PE=1 SV=2	0.128558	1.17735	-0.62596	0.819954	1.62134	0.818759	-0.706295	0.147076	-0.0125434	0.090162	0.393207	0.400819	1.84884	1.28453	0.446296	0.520878	0.469447	0.719756	-2.53024	0.0286977	-0.869949	-0.926135	-1.10569
P04196	sp|P04196|HRG_HUMAN Histidine-rich glycoprotein OS=Homo sapiens OX=9606 GN=HRG PE=1 SV=1	-0.868703	0.830238	1.04135	-0.300532	1.912	-0.969648	0.461928	-2.03706	-0.981697	-1.23484	-0.0456629	1.30771	-0.0406848	1.25202	0.666602	-0.492719	-0.150999	0.561966	4.47134	-2.23985	-1.33601	-0.0266542	-1.1593	1.43774
Q9UGM5	>sp|Q9UGM5|FETUB_HUMAN Fetuin-B OS=Homo sapiens OX=9606 GN=FETUB PE=1 SV=2	-1.21472	1.70688	-0.0645448	-2.75477	1.62357	-0.30092	-1.79584	-0.348967	-0.896275	-3.74348	0.514166	2.57708	-2.37074	1.85243	-0.514265	-1.5052	-0.738308	0.57042	3.20439	-1.17952	-0.717992	-0.151435	0.210376	-0.570461
P04066	sp|P04066|FUCO_HUMAN Tissue alpha-L-fucosidase OS=Homo sapiens OX=9606 GN=FUCA1 PE=1 SV=4	0.120518	0.945727	1.76402	-0.843679	-0.535143	1.82541	0.298322	0.725587	0.0796442	-1.56234	0.233571	0.724947	-0.0711338	1.13002	0.289771	1.06118	0.357462	-1.48768	3.30301	0.571178	0.850273	0.109348	-0.433484	-0.348094
P08571	sp|P08571|CD14_HUMAN Monocyte differentiation antigen CD14 OS=Homo sapiens OX=9606 GN=CD14 PE=1 SV=2	0.266263	0.169434	0.282287	0.394208	0.0842884	0.111684	0.857231	0.340855	0.11949	0.998104	0.462034	1.27841	0.392982	-0.345291	0.0576742	-0.13177	1.61785	0.921722	4.60438	-0.4253	0.837141	-0.649651	-0.203264	0.800391
O60245	#N/A						-0.677076		1.13961				-0.967951						0.60557	-2.04642
Q7LFX5	>sp|Q7LFX5|CHSTF_HUMAN Carbohydrate sulfotransferase 15 OS=Homo sapiens OX=9606 GN=CHST15 PE=1 SV=1		0.925321		-1.3311	1.40683	0.678724		0.669538	0.63892	-1.05542	0.642522	0.889918		1.07291	-1.08094		-0.37868	0.891034		-0.183245	0.0816334	0.250066	-0.102833
P08697	sp|P08697|A2AP_HUMAN Alpha-2-antiplasmin OS=Homo sapiens OX=9606 GN=SERPINF2 PE=1 SV=3	-0.547317	0.229416	0.286141	0.872711	0.575656	0.480141	1.49222	-1.00123	-0.517707	2.2451	-0.277791	0.357488	1.89571	0.236714	-0.202133	1.49813	1.49849	-0.669557	2.4438	-0.71292	0.364223	0.0443873	-0.243441	-0.356198
P58107	#N/A	-2.04463	0.0518686			-1.15951			-2.03304	-1.53251			-0.236538	0.953117	-1.82128	-0.730226		-1.76505	-1.95786	-4.08617	-0.501301	-3.35081	-2.13159	1.7691	1.12587
P01833	>sp|P01833|PIGR_HUMAN Polymeric immunoglobulin receptor OS=Homo sapiens OX=9606 GN=PIGR PE=1 SV=4	2.51535	-0.474276	0.275613		-0.637428	-0.226537	-1.22197	-0.127409	0.138319	-0.153262	-1.57597	-1.17641		-0.211961	-0.551258	-0.911937	-1.25108	-0.22496	-1.96563	0.995236	0.592	0.129379	1.40512	0.695188
P02749	sp|P02749|APOH_HUMAN Beta-2-glycoprotein 1 OS=Homo sapiens OX=9606 GN=APOH PE=1 SV=3	-2.11285	-0.454479	0.442077	1.35929	1.09283	1.0406	0.895	-0.255015	-1.91046	2.48855	0.331938	0.770739	-1.14896	-0.312542	0.689899	0.236873	1.08162	-0.489084	4.23412	-0.146526	0.807333	1.30865	-0.254318	-0.685887
O95196	#N/A		-1.0734	-4.13094	0.258928	-0.639963	1.33189		2.24096	1.32976	0.86116	0.226493	-1.69946		-1.61991	-1.69279	-2.17585	1.29972	1.37993	0.323185	1.14323	0.680321	-2.47862	-0.540294
Q9NZP8	sp|Q9NZP8|C1RL_HUMAN Complement C1r subcomponent-like protein OS=Homo sapiens OX=9606 GN=C1RL PE=1 SV=2	0.0395448	0.767176	-0.527151	0.328064	0.819918	0.200778	-0.404675	-0.161206	0.415191	0.322252	0.728895	1.5378	0.276163	0.793153	0.741674	0.293418	0.724592	-0.120698	0.870001	-0.20004	0.337209	-0.292892	-0.865337	0.444201
Q9H3G5	>sp|Q9H3G5|CPVL_HUMAN Probable serine carboxypeptidase CPVL OS=Homo sapiens OX=9606 GN=CPVL PE=1 SV=2	-0.639694	0.126774		-0.964872	0.193532	0.61945	2.05224	-0.576274	-0.538983	-1.10624	1.15647	0.48563		-0.639931	-1.38826	-2.64455	2.79065	1.20276	-1.16714	0.318488	-0.2593	-0.488192	-0.222582	0.702492
P43652	sp|P43652|AFAM_HUMAN Afamin OS=Homo sapiens OX=9606 GN=AFM PE=1 SV=1		1.06483		0.953645	0.724983	-2.0133						1.53504		0.320651	-0.388216	0.306865		-1.10048
Q16769	>sp|Q16769|QPCT_HUMAN Glutaminyl-peptide cyclotransferase OS=Homo sapiens OX=9606 GN=QPCT PE=1 SV=1	0.884726	0.544101	-0.684028	-0.379172	1.06026	1.31639	-0.812278	0.892119	1.02923	-0.413126	-0.0232548	1.23786	0.570085	0.366849	-0.0199096	0.269952	0.212057	0.973977	0.629334	0.800094	0.604	0.208664	-0.287703	-0.658384
P09603	>sp|P09603|CSF1_HUMAN Macrophage colony-stimulating factor 1 OS=Homo sapiens OX=9606 GN=CSF1 PE=1 SV=2	-0.744317	0.364484	0.57977	0.379169	-0.2848	0.905695		1.07872	0.667422	-0.314785	1.01773	-0.223533	-0.220315	-0.317304	1.05593	0.476063	-1.20706	1.39223	1.26019	-0.287422	0.463406	-0.513598	-0.635158
O43790	>sp|Q14533|KRT81_HUMAN Keratin, type II cuticular Hb1 OS=Homo sapiens OX=9606 GN=KRT81 PE=1 SV=3			-2.83838	-3.47971								1.53861							-8.4389	-1.11705	-4.86863	-2.83351	-0.137537
Q9NZ08	>sp|Q9NZ08|ERAP1_HUMAN Endoplasmic reticulum aminopeptidase 1 OS=Homo sapiens OX=9606 GN=ERAP1 PE=1 SV=3	0.544487	0.607868	1.2887	0.903575	-2.42566	1.51832	0.885952	-0.123814	1.43935	1.42772	-0.339282	0.34637	-0.178874	0.383992	-0.832245	0.273164	1.03659	0.496124	0.69345	0.309026	0.752772	0.472476	-2.09994
P61769	sp|P61769|B2MG_HUMAN Beta-2-microglobulin OS=Homo sapiens OX=9606 GN=B2M PE=1 SV=1	-0.823579	-0.401654	0.473383	0.279931	0.272236	-0.418725	-0.8057	0.171721	1.31151	0.956933	0.459983	-0.459996	-2.11216	0.193853	0.622548	0.136888	0.339259	0.181634	0.431905	0.84546	1.28692	1.4995	-0.198844	1.25513
P28070	sp|P28070|PSB4_HUMAN Proteasome subunit beta type-4 OS=Homo sapiens OX=9606 GN=PSMB4 PE=1 SV=4		1.08387				-1.84552			-0.184762					-1.04455				-0.871399	-1.29598	-0.765468		0.661679	1.41603
P35222	sp|P35222|CTNB1_HUMAN Catenin beta-1 OS=Homo sapiens OX=9606 GN=CTNNB1 PE=1 SV=1		2.28806				-0.701478		-1.18369	-0.763805					-0.331225	0.878011		-1.12864			-0.676879		-1.01316	1.63762
P49908	sp|P49908|SEPP1_HUMAN Selenoprotein P OS=Homo sapiens OX=9606 GN=SELENOP PE=1 SV=3	0.0430339	-0.107608	-0.851668	-0.0562004	1.17073	1.13006	0.243655	-0.518289	1.02706	0.193844	1.30122	1.28294	1.09076	0.765444	-0.089549	0.129047	0.678016	1.0117	-1.30867	-0.187686	0.204904	-0.393227	-0.587075
P17174	sp|P17174-2|AATC_HUMAN Isoform 2 of Aspartate aminotransferase, cytoplasmic OS=Homo sapiens OX=9606 GN=GOT1	0.757021	0.261873	1.10421	0.75921	-0.274264	0.00310748	0.0475669	0.44225	0.733223	0.833646	0.204784	-0.324142	-0.489009	1.0543	0.449527	0.412296	-0.000411978	0.666666	1.14441	0.613296	1.05002	0.683459	-0.587787	-0.954445
P23490	>sp|P23490|LORI_HUMAN Loricrin OS=Homo sapiens OX=9606 GN=LORICRIN PE=1 SV=2	0.0196586	2.05982	-0.994005	0.918254	-0.00993624	0.546057	-2.47327	-0.0825549	0.171336	0.639397	-1.66911	-0.648208	-0.000928078	0.409774	0.808244	-2.61226	-0.527772	-0.971551	-1.56774	1.35237	-1.11466	1.33041	0.716343
P15291	>sp|P15291|B4GT1_HUMAN Beta-1,4-galactosyltransferase 1 OS=Homo sapiens OX=9606 GN=B4GALT1 PE=1 SV=5		0.12385			0.657619	0.610745		0.0756001	-0.991588		0.206063	1.60624		1.82681	0.326978		-0.064497	0.957523	-0.10549		-1.12122	0.123391	-1.10725
Q9Y617	>sp|Q9Y617|SERC_HUMAN Phosphoserine aminotransferase OS=Homo sapiens OX=9606 GN=PSAT1 PE=1 SV=2		-0.0496852	-1.58426	0.0679429	0.528468	1.80576	0.122537	0.568904	0.944054	0.627454	0.783488	0.174211	-0.0288327	0.46966	-1.56151	-1.10508	1.41728	0.646025	2.24598	0.771347	-0.244689	-0.449623	-0.174207
Q08345	>sp|Q08345|DDR1_HUMAN Epithelial discoidin domain-containing receptor 1 OS=Homo sapiens OX=9606 GN=DDR1 PE=1 SV=1	1.60061	-1.72923	1.00322	-0.0948395	-0.320819	1.28411	1.04699	0.226213	1.16312	0.795666	0.260735	-0.188103	0.0912758	-0.769825	0.57785	0.732442	0.647901	-0.219385	0.740792	0.693175	1.08835	-0.0789215	-1.27202
Q6MZW2	>sp|Q6MZW2|FSTL4_HUMAN Follistatin-related protein 4 OS=Homo sapiens OX=9606 GN=FSTL4 PE=2 SV=3	0.342095	-0.519803	-1.00843	-3.0839	-0.290471	0.684582		1.36099	1.47664	-1.32963	0.955538	0.309225	-1.71077	-0.272717	-0.496632	-0.256084	-0.897948	1.60291	-0.310389	-0.838758	0.061969	-0.180629	-1.30837
P00734	sp|P00734|THRB_HUMAN Prothrombin OS=Homo sapiens OX=9606 GN=F2 PE=1 SV=2	-0.719775	1.01248	0.54695	0.341723	1.63492	-0.247558	1.45208	-1.18614	-1.1014	0.331747	-0.228242	1.03656	1.56456	0.879352	0.567545	-1.00985	0.378802	-0.19589	0.862319	-0.729801	0.323661	0.987366	-0.173554	0.559447
P04180	>sp|P04180|LCAT_HUMAN Phosphatidylcholine-sterol acyltransferase OS=Homo sapiens OX=9606 GN=LCAT PE=1 SV=1		0.414923		-0.794027	-0.918544	1.07742	-1.06089	0.522725	0.790044	0.0855423	2.17825	-0.684453	0.979675	-0.295391	-0.423793	0.27972	-0.0529789	-0.134435	-0.991597	0.484465	0.523206	0.802248	-0.514778
Q9UI42	>sp|Q9UI42|CBPA4_HUMAN Carboxypeptidase A4 OS=Homo sapiens OX=9606 GN=CPA4 PE=1 SV=2	-0.690479	1.10919		0.414509	-0.527864	-0.126374		-0.567571	0.083231		-0.780016	-0.641175		-0.630312	-1.03169	-0.435176	-0.641375	-0.623428		0.248467	-0.716823	1.66566	1.58441
Q01995	sp|Q01995|TAGL_HUMAN Transgelin OS=Homo sapiens OX=9606 GN=TAGLN PE=1 SV=4		0.871752			-1.27141	0.400951		-0.648806	0.62879			-0.179611		0.00346439	-0.356917			0.424118	-0.595661	0.807015		-1.36242	1.31242
O75342	>sp|O75342|LX12B_HUMAN Arachidonate 12-lipoxygenase, 12R-type OS=Homo sapiens OX=9606 GN=ALOX12B PE=1 SV=1		1.25643		-0.561817	0.145867	0.121981		-0.299781	-0.537353	0.390917		-0.872071		0.0572017	-0.166271	-0.315382		-1.40936		1.2731	-0.589721	0.69685	0.820099
Q6EMK4	>sp|Q6EMK4|VASN_HUMAN Vasorin OS=Homo sapiens OX=9606 GN=VASN PE=1 SV=1	0.36802	0.743391	-0.264997	0.336437	0.877956	-0.226763	-0.874015	0.493078	0.817429	0.424768	0.0413633	0.447281	-0.554824	0.995712	0.627108	0.835651	-0.362585	1.06797	-0.433445	0.779968	0.626492	0.0853623	-0.410642	0.481224
Q13214	#N/A		-0.365036			-0.51883	1.21117		0.201861	0.596973		0.812126	0.957861		-0.4764	0.90235			0.0570692	-0.565663	0.365382	0.39706	0.777598
P80188	>sp|P80188|NGAL_HUMAN Neutrophil gelatinase-associated lipocalin OS=Homo sapiens OX=9606 GN=LCN2 PE=1 SV=2		0.0982316			1.32689	-0.517379				-0.728283	0.0344125	0.417755		0.712408	-2.55754	-0.0875289	0.108605	1.01255	-1.52095		0.254342	0.765099	0.388318
O15230	sp|O15230|LAMA5_HUMAN Laminin subunit alpha-5 OS=Homo sapiens OX=9606 GN=LAMA5 PE=1 SV=8		-0.108042			-2.32538	0.475959		0.850893	1.05933		1.09849	-0.19448		-0.185498	-0.769602	1.22204	-0.910367	0.0875545	0.0770084	0.00337635	0.798251	-0.216846
P56537	sp|P56537|IF6_HUMAN Eukaryotic translation initiation factor 6 OS=Homo sapiens OX=9606 GN=EIF6 PE=1 SV=1		1.11061		0.615547		0.199805		-0.82164	-0.0209515			-0.515686		0.385099	0.738721			-1.70202		0.767336	-0.674668	0.736782	1.20426
P61916	>sp|P61916|NPC2_HUMAN NPC intracellular cholesterol transporter 2 OS=Homo sapiens OX=9606 GN=NPC2 PE=1 SV=1	-0.0738104	-1.07017	0.442229	0.113137	0.480416	-0.116922	2.13105	0.579643	0.573949	1.13442	0.233872	-0.0663985	0.685112	-1.31995	-1.16525	-0.544112	1.93877	0.0271753	4.01847	1.66824	0.633914	0.430047	-0.521152	0.0939526
P68363	sp|P68363|TBA1B_HUMAN Tubulin alpha-1B chain OS=Homo sapiens OX=9606 GN=TUBA1B PE=1 SV=1	0.689118	-1.15431	0.260376	-1.08696	-2.3177	-2.67189		-1.93011	-2.01051	-0.357212	-0.114302	-1.52405		-0.921012	-0.833953	0.0829899	-1.36659	-1.23231	-1.85516	-0.796478	-0.0862571	-4.0884	2.79319
O14793	>sp|O14793|GDF8_HUMAN Growth/differentiation factor 8 OS=Homo sapiens OX=9606 GN=MSTN PE=1 SV=1	0.776243	-0.0998946	0.0452604		1.14515	0.981011	0.437734	-0.0384	0.698072		0.605274	-0.31668	-0.999981	0.46863	0.455965	0.184831	0.991355	0.49809	1.97987	0.0900518	0.67139	-0.164911	-0.778363
Q8WZ75	>sp|Q8WZ75|ROBO4_HUMAN Roundabout homolog 4 OS=Homo sapiens OX=9606 GN=ROBO4 PE=1 SV=1	0.653345	-0.00423583	1.38578	1.5966	-0.917533	-0.167698	1.08336	-0.504595	-0.247991	1.84318	-0.0663125	-0.435498	0.102405	-0.671562	1.80756	-0.00419155	0.401349	-0.140514	-0.301701	1.32123	0.376436	0.239597	-0.691237
P22735	>sp|P22735|TGM1_HUMAN Protein-glutamine gamma-glutamyltransferase K OS=Homo sapiens OX=9606 GN=TGM1 PE=1 SV=4	0.850341	1.25993	-0.593511	0.962968	-0.0615151	-0.386768	-1.07361	-0.450489	0.23643	-0.650211	-1.42465	-0.163532	0.115111	0.0280916	0.329438	0.95087	0.329906	-0.320613	-2.18611	0.834984	-0.571068	0.970776	1.47609	0.266846
O00451	#N/A					-1.97384	-1.90909		-1.85928	0.347244		-1.90633	0.635466						1.39494			-1.60805	-3.16191
P02766	sp|P02766|TTHY_HUMAN Transthyretin OS=Homo sapiens OX=9606 GN=TTR PE=1 SV=1	0.484923	0.109897	1.57258	1.98714	-0.0221365	-0.201439	0.463335	-0.416325	-0.600648	0.797514	1.12088	-0.100652	0.785324	0.00303271	0.431205	0.296328	1.80965	-0.777383	2.96821	0.392439	0.794523	-0.15764	-0.70447	-0.884941
Q9NZR2	sp|Q9NZR2|LRP1B_HUMAN Low-density lipoprotein receptor-related protein 1B OS=Homo sapiens OX=9606 GN=LRP1B PE=1 SV=2		0.596204	-1.48965		-1.62807	1.68062		1.37963	1.16046		-0.149806	0.0413512		-1.01401	-0.219804		1.28548	0.666716		-0.81898	0.551506	-0.0794041	-0.21745
P07858	sp|P07858|CATB_HUMAN Cathepsin B OS=Homo sapiens OX=9606 GN=CTSB PE=1 SV=3	0.0469843	-0.153981	1.34936	0.086513	-0.861721	0.558629	0.0592021	1.15479	0.904742	-0.0497838	0.338387	-0.600226	0.115555	-0.607418	0.42952	0.533611	-0.568145	0.177068	1.75888	0.454931	1.18814	0.817404	-0.673921	-0.203292
P37837	>sp|P37837|TALDO_HUMAN Transaldolase OS=Homo sapiens OX=9606 GN=TALDO1 PE=1 SV=2	-0.942703	0.11583	0.00910807	-0.710337	-0.73964	0.492375	0.155595	0.824599	0.679297	2.06033	0.741025	0.071002		0.150133	-0.632594	-0.923436	1.00311	0.821164	0.401945	-0.181346	0.326207	0.382558	0.76153
P52799	>sp|P52799|EFNB2_HUMAN Ephrin-B2 OS=Homo sapiens OX=9606 GN=EFNB2 PE=1 SV=1		-1.12023				-0.357058		0.652311	0.911861		0.289298	0.0303283		-0.885511		-1.202	-0.129628	0.0430545	-1.38887	1.61031	0.998798	0.343361	-0.893542
Q9H2E6	>sp|Q9H2E6|SEM6A_HUMAN Semaphorin-6A OS=Homo sapiens OX=9606 GN=SEMA6A PE=1 SV=3	1.21567	0.12627	0.176404	-1.33559	-0.14222	1.36238	0.354497	0.18731	1.41905	-0.351523	0.735783	-0.305017	-1.38094	0.525993	0.691915	0.753827	0.0149605	0.70984	-0.38182	-0.484816	1.11055	0.922941	-1.01552
Q86UD1	sp|Q86UD1|OAF_HUMAN Out at first protein homolog OS=Homo sapiens OX=9606 GN=OAF PE=2 SV=1	0.039084	0.708628	-0.895054	-1.173	0.200379	0.122711	0.759542	0.496947	0.981745	0.424759	1.944	1.37047	0.00897246	0.795419	1.03511	0.194993	-0.590856	0.530422	1.02551	-0.305492	0.429474	-0.686652	-0.715635
Q16853	sp|Q16853|AOC3_HUMAN Membrane primary amine oxidase OS=Homo sapiens OX=9606 GN=AOC3 PE=1 SV=3		-0.105501			0.83075	0.520052			-0.55424		1.10437	0.989038	1.70062	0.493054	0.398674	0.574037	0.308057	-0.185153	0.479967	-0.352598	-0.325106	-0.413379	-0.500339
P51688	>sp|P51688|SPHM_HUMAN N-sulphoglucosamine sulphohydrolase OS=Homo sapiens OX=9606 GN=SGSH PE=1 SV=1		0.129688		1.12709	-0.959281	0.555237		-0.656209	0.586303	1.15976	-0.895937			-0.907691				0.0735829		1.10682	-0.565091	0.336542	0.730119
P04083	sp|P04083|ANXA1_HUMAN Annexin A1 OS=Homo sapiens OX=9606 GN=ANXA1 PE=1 SV=2	-0.17184	-1.41786	0.184153	-0.731396	-2.20336	-2.90604	-3.00197		-3.39588		-2.15383	-2.57413		-1.74978			0.579928		-8.43637	0.553589		-1.36012	1.61034
Q13332-2	#N/A	0.858875	0.125543	-0.0744588	0.222366	0.48301	0.236409	0.182781	0.65992	0.598964	0.692189	0.0746434	-0.150452	-0.0280059	0.663789	0.756926	1.00105	0.255102	0.716704	-0.441944	0.465144	0.664116	0.271217	-0.293062	-0.370307
Q9BYJ1	>sp|Q9BYJ1|LOXE3_HUMAN Hydroperoxide isomerase ALOXE3 OS=Homo sapiens OX=9606 GN=ALOXE3 PE=1 SV=1		0.831358			0.139869	-0.0831795				-0.470939		0.150061		0.469539			0.10522	-1.41757		0.283416		0.504566	0.880274
Q96PX8	>sp|Q96PX8|SLIK1_HUMAN SLIT and NTRK-like protein 1 OS=Homo sapiens OX=9606 GN=SLITRK1 PE=1 SV=2	0.917593	-0.562659	1.30095	1.55683	-1.06351	1.22748	-0.543482	1.13335	-0.0984842		-0.445466	0.0139888				-0.0435653	0.367768	0.205996	-0.632762	1.36762	1.02799	-0.624801	-1.14795
P02538	>sp|P02538|K2C6A_HUMAN Keratin, type II cytoskeletal 6A OS=Homo sapiens OX=9606 GN=KRT6A PE=1 SV=3	-2.89255	-0.708666	-0.642085	-1.75895	-2.62477	-1.75242	-2.97176	-0.832461	-1.64006	0.708851	-1.96883	-2.79085	-0.199556	-1.0477	2.35415	-1.85535	-1.57055	-1.3505	-6.24857	0.797929	-1.09169	-2.41002	3.51874	-1.15191
P26038	sp|P26038|MOES_HUMAN Moesin OS=Homo sapiens OX=9606 GN=MSN PE=1 SV=3	0.216776	0.368986		-1.53133	0.186166	0.194946	-1.11163	-1.08546	0.589937	0.580955	1.40462	1.20167		0.418058	0.237508	-1.19213	0.12945	0.486151	-0.574611		-0.546078	0.206839	0.20715
Q92520	>sp|Q92520|FAM3C_HUMAN Protein FAM3C OS=Homo sapiens OX=9606 GN=FAM3C PE=1 SV=1	0.293314	-0.207145	0.399208	0.168347	-0.106999	0.896019	0.672458	1.20574	0.764104	1.2002	0.225151	-0.108809	-0.334845	-0.452496	-0.142167	0.0113319	1.86111	0.762187	2.56279	1.18616	0.883279	-0.116268	-0.676016	-2.96777
P08238	sp|P08238|HS90B_HUMAN Heat shock protein HSP 90-beta OS=Homo sapiens OX=9606 GN=HSP90AB1 PE=1 SV=4	-0.938061	-1.58648			-1.45336	-0.615169			-2.28991	-0.222115	1.11408	-1.34597		-0.376994	-1.22213	-0.870867	-0.456375	-0.368258		-2.00432		-1.44473	1.14753
P01037	>sp|P01037|CYTN_HUMAN Cystatin-SN OS=Homo sapiens OX=9606 GN=CST1 PE=1 SV=3		0.736367	0.864515	1.88313	-0.586762					0.615275	-1.44404	-0.141668		-0.223672	0.305596	-0.777512		0.0155856			0.601928	1.39213
O00584	>sp|O00584|RNT2_HUMAN Ribonuclease T2 OS=Homo sapiens OX=9606 GN=RNASET2 PE=1 SV=2		-0.551652			-1.04107			0.88013			0.256257	1.20888					-0.394486	1.33489			-0.778733		-0.428107
P06733	sp|P06733|ENOA_HUMAN Alpha-enolase OS=Homo sapiens OX=9606 GN=ENO1 PE=1 SV=2	1.05351	0.586501	-0.477448	-1.01551	-0.812717	0.110458	-1.0551	-0.450692	-0.734333	-0.781849	-0.405581	-0.927935	-0.281438	0.14564	0.638197	-0.183446	-1.21964	0.294091	-2.448	0.691625	-0.149965	0.0970232	1.7407	-1.09364
O75608	>sp|O75608|LYPA1_HUMAN Acyl-protein thioesterase 1 OS=Homo sapiens OX=9606 GN=LYPLA1 PE=1 SV=1		0.828455							-2.44921					-0.979626	-1.08112			-1.42763		-1.30236		-0.259068	1.37143
P12821	>sp|P12821|ACE_HUMAN Angiotensin-converting enzyme OS=Homo sapiens OX=9606 GN=ACE PE=1 SV=1	0.621755	0.0803415	0.665135	0.430272	0.676578	0.661659	-0.119547	0.515094	0.65664	0.398655	0.445318	0.113274	1.6195	-1.90414	0.432106	0.519702	-0.037274	0.843656	0.660225	1.09959	0.591424	0.203294	-0.612432
P02652	sp|P02652|APOA2_HUMAN Apolipoprotein A-II OS=Homo sapiens OX=9606 GN=APOA2 PE=1 SV=1	-0.113697	0.946841	-0.147176	0.227861	1.60564	0.737875	0.678531	-0.333236	-0.461057	0.24153	0.386488	1.34997	-1.03867	0.551369	0.137889	0.729278	0.817229	0.0961253	3.29862	0.199087	-0.458771	0.38683	-0.139956	1.01643
Q96DR8	>sp|Q96DR8|MUCL1_HUMAN Mucin-like protein 1 OS=Homo sapiens OX=9606 GN=MUCL1 PE=1 SV=1		-0.82766	0.458398	-0.0364534	-1.18873	-1.29514		-0.4516	-1.07729	0.513352	-0.351146	2.09609		-2.19563	0.703123		-0.576448	-1.78043	-1.81813	0.880077	-0.678137	0.950373	1.24939
P13671	sp|P13671|CO6_HUMAN Complement component C6 OS=Homo sapiens OX=9606 GN=C6 PE=1 SV=3	-2.37858	1.48053	-4.52263	-3.05563	1.49656	-0.6508	-0.0971987	-1.4577	-0.902175	-0.625437	0.636433	2.00749	-2.20437	1.84084	-1.388	-2.37209	-0.177977	0.101281	3.51419	-4.13368	-0.972045	-0.563834	-0.293458	-0.106644
Q10472	#N/A		0.212835			1.246	-1.20259		-0.383458	-0.279395		0.187678	1.03426		1.14888				0.687601	-2.31942			-0.180293
Q8IZP0	#N/A	0.100476	1.59877	-1.30835	0.38631	-0.0614502	0.199274	0.429864	0.2729	-0.593801	-1.49644	-0.597229	0.324454		1.13504	0.463156	-0.62288	-1.02564	-1.16212	-1.54258	0.708377	-0.654305	1.16754	1.85416
P07333	>sp|P07333|CSF1R_HUMAN Macrophage colony-stimulating factor 1 receptor OS=Homo sapiens OX=9606 GN=CSF1R PE=1 SV=2	-0.955613	0.174365	-1.60543	-2.82284	0.199243	1.28534	-0.737708	1.64237	0.988449	-0.204657	0.91303	0.292431	-1.65301	-0.464956	-2.20085	-1.12786	1.77622	0.420943	6.24017	-1.70648	0.342552	-0.665264	-0.17751	1.38385
Q6ZVL6	>sp|Q6ZVL6|K154L_HUMAN UPF0606 protein KIAA1549L OS=Homo sapiens OX=9606 GN=KIAA1549L PE=2 SV=2					0.157818			-0.118335	0.512423					-1.2651				1.28068
P13611	>sp|P13611|CSPG2_HUMAN Versican core protein OS=Homo sapiens OX=9606 GN=VCAN PE=1 SV=3	1.79009	0.319867	0.854729	-0.131228	-1.23715	-0.134697	0.250811	0.692666	0.193854	-0.0543417	0.573947	-0.190221	-0.92057	-0.246393	0.199485	1.20855	-0.151565	0.768998	-0.803676	0.215283	1.31038	0.70423	-1.40407
Q9NSB2	>sp|Q9NSB2|KRT84_HUMAN Keratin, type II cuticular Hb4 OS=Homo sapiens OX=9606 GN=KRT84 PE=2 SV=2		-0.789624		-2.14463	-1.54598	-1.29676		1.09369	-3.66305		-2.11007	-2.05839			-1.61303	-1.16174	-1.78568	-1.71742	-3.39899	0.206132		-1.77395	-1.03389
Q15323	>sp|Q15323|K1H1_HUMAN Keratin, type I cuticular Ha1 OS=Homo sapiens OX=9606 GN=KRT31 PE=1 SV=3			-1.65944		-3.60883			-4.4041				1.16507		-6.09083		1.28206				-3.92808	-4.87379	-4.01233	-0.159198
P01034	sp|P01034|CYTC_HUMAN Cystatin-C OS=Homo sapiens OX=9606 GN=CST3 PE=1 SV=1	-1.14624	-0.360688	0.149075	0.705039	-0.398255	-0.205974	-0.581069	0.748699	0.813503	1.79289	0.1237	-1.06477	0.260745	-0.165843	0.0475677	0.783893	1.13809	0.0639034	-3.54785	0.581093	1.52215	1.99045	-1.12391	-0.0809491
Q16620	#N/A		-1.01595			-2.7593	0.584976		1.21287	1.35909	0.518963	-0.297747	-0.304666		-2.03369		-1.97304	0.096636	0.511077		0.383359	1.13512	0.789372	-0.207991
Q03167	#N/A		-0.505935			1.24845	-1.08843		-1.43653	0.966699	-1.05858	0.915293	0.906755		1.11783				1.39835	-1.72834		-1.02021	-0.939272	-1.38824
P22061	#N/A		-0.201071		-2.89972	0.408088	0.742865	-0.50151	0.478881	1.71149			1.07243		-0.149146	-0.0458626		-0.0282804	0.46875	-0.138795		-0.664298	-0.213987	0.38589
Q15223-2	#N/A	0.473149	-0.120867	0.281562	-0.371832	0.146074	0.914832		1.11605	0.716559	0.019318	0.586216	0.0907777	-0.807219	0.528234	0.627331	-0.561177	1.38021	0.612905	1.04223	-0.175899	0.801781	-0.0171453	-0.643459
P17900	sp|P17900|SAP3_HUMAN Ganglioside GM2 activator OS=Homo sapiens OX=9606 GN=GM2A PE=1 SV=4	0.450548	-0.359456	0.594616	-0.104694	-0.513736	0.771085	1.52568	0.941604	0.249659	0.12835	0.0673772	-0.0595671	-0.195392	-0.56024	-0.844447	0.828578	2.20627	-0.288833	0.170924	0.961704	0.724783	0.0076015	0.215441
O75326	>sp|O75326|SEM7A_HUMAN Semaphorin-7A OS=Homo sapiens OX=9606 GN=SEMA7A PE=1 SV=1	2.24731	0.100798	1.79526	-0.551193	-0.809845	1.17397	-0.487229	0.58616	0.956379	-0.0580778	0.469434	-0.959813	-1.57362	-0.347956	1.17902	0.881458	-0.402459	0.00541808	3.98342	0.177589	1.17587	1.00385	-0.927608	-2.0636
P02774	>sp|P02774|VTDB_HUMAN Vitamin D-binding protein OS=Homo sapiens OX=9606 GN=GC PE=1 SV=2	-0.670222	0.578398	1.36368	1.01651	0.0425893	0.375338	1.00796	-0.0983041	-0.877756	1.20596	1.14183	1.28106	2.35515	0.62209	0.223326	-0.415488	1.14488	-0.111376	1.89315	0.00235788	-0.123384	-1.43741	-0.658863
P55290	>sp|P55290|CAD13_HUMAN Cadherin-13 OS=Homo sapiens OX=9606 GN=CDH13 PE=1 SV=1		-1.33207		-4.33559	0.917053	1.05236	-0.397015	1.51665	0.953086	-1.00588	0.0249384	-0.193231		-1.30363	-1.96009	-1.75712	0.648961	1.22205	1.03688	-0.780846	0.557064	-1.00492	-0.622089
P12883	#N/A	0.916839	-0.727443	1.59237	0.390519	0.000967577	0.258872	-0.419651	-0.901886	-0.441698	1.12689	-0.0178956	-0.268597	0.554613	-1.32324	-0.642921	-0.917307	-0.372309	-0.963787	1.71902	1.2441	0.187221	3.15882	0.0194623	-0.80447
O94769	>sp|O94769|ECM2_HUMAN Extracellular matrix protein 2 OS=Homo sapiens OX=9606 GN=ECM2 PE=2 SV=1	0.412733	-1.18875	0.247947	0.337266	1.51974	-0.0683138	0.00337836	-0.382973	0.741092	0.588731	0.959669	0.0179541	0.375989	1.52398	0.81383	0.458697	-1.17962	0.416202	1.18359	-0.263459	0.0107852	0.164879	-0.360155	-0.688703
P08253	sp|P08253|MMP2_HUMAN 72 kDa type IV collagenase OS=Homo sapiens OX=9606 GN=MMP2 PE=1 SV=2		-0.0789894	-1.52771	-1.15164	0.783842	-0.12457		0.118591	0.563205	-0.927246	0.896148	2.23853	0.981738	-0.402165	-0.611708	-0.311943	0.164798	0.720226	-0.130275	-1.28086	-0.242068	-0.856714	-0.116232
Q8IUC8	>sp|Q8IUC8|GLT13_HUMAN Polypeptide N-acetylgalactosaminyltransferase 13 OS=Homo sapiens OX=9606 GN=GALNT13 PE=1 SV=2		-0.0698443	-3.85393		-0.467039	1.16294		0.541972	0.71174		1.22623	1.30926		1.30661		-1.41468	-0.906404	0.669419			-0.756992	-0.0337017	-1.37293
Q9NPH3-5	#N/A	-0.275881	1.51896	1.23064	-2.3032	-0.0306935	0.798597		-0.403892	0.525237	-1.10774	0.59029	1.89155		-0.680182	0.887991	-1.18604	-0.938957	-0.325181	4.12892	-1.09333	-0.135922	-0.722453	0.306959
P0CG47	>sp|P62987|RL40_HUMAN Ubiquitin-ribosomal protein eL40 fusion protein OS=Homo sapiens OX=9606 GN=UBA52 PE=1 SV=2	0.475813	1.22833	-0.768509	0.835552	-0.962624	0.281955	-0.852351	-0.0948722	-0.106686	0.513031	-0.396991	-0.661472	0.882213	-0.175062	0.198861	0.55271	-0.500148	-0.23259	-2.48782	0.790904	0.246002	1.61817	1.82294	0.0709538
Q14520	#N/A		0.863339	0.195754	-0.122231	1.26296	-0.444857	-0.339588	-0.709437	-1.04974		-0.199514	1.80298	0.403657	1.18887	-0.227009	-0.0782372	0.261409	-0.540438	-0.421402			-1.33614	-0.295208
P07357	sp|P07357|CO8A_HUMAN Complement component C8 alpha chain OS=Homo sapiens OX=9606 GN=C8A PE=1 SV=2		-0.727282			1.63715	-2.09136		-0.729688	-0.512842	-2.94949	1.62973	2.01205	0.506689	0.789858	-0.0907158	-1.66892	-2.53407	0.101265	-0.801041			-0.0313734	-0.103812
Q01469	sp|Q01469|FABP5_HUMAN Fatty acid-binding protein 5 OS=Homo sapiens OX=9606 GN=FABP5 PE=1 SV=3	-2.0432	2.6881	-1.51313	-0.70442	-0.670084	-1.54695	-2.37342	-0.433509	-1.07214	-1.12443	-0.74495	-1.04327		-1.38076	-0.143829	-0.789177	-0.977962	-0.46029	-2.83922	-0.798764	-1.3281	0.518549	1.00223	0.255023
P18065	sp|P18065|IBP2_HUMAN Insulin-like growth factor-binding protein 2 OS=Homo sapiens OX=9606 GN=IGFBP2 PE=1 SV=2	-2.99283	-0.730165	-0.602412	0.037715	1.47248	0.956084	-0.615097	0.717991	0.983432	0.342404	0.778755	0.234573	0.4258	0.961918	-0.437654	-0.539872	0.763204	1.0368	-2.33121	-0.565389	-0.00524902	0.605346	-0.0414399
P28072	sp|P28072|PSB6_HUMAN Proteasome subunit beta type-6 OS=Homo sapiens OX=9606 GN=PSMB6 PE=1 SV=4	-0.450869	1.66991		0.655551	-0.724348	-0.252225		-0.0301446	-0.309051	-0.0902199	-0.731553	0.429455	0.246625	0.404339	1.26093	0.353712	0.473033	-0.163557	-2.00225	-0.0670265	-0.840951	0.305739	1.28817
Q8IUX7	sp|Q8IUX7|AEBP1_HUMAN Adipocyte enhancer-binding protein 1 OS=Homo sapiens OX=9606 GN=AEBP1 PE=1 SV=1	-1.00939	0.0896196	-0.326013	-0.933842	1.04305	0.83652	0.750326	0.148874	0.456779	-0.469289	1.24234	1.24553	-0.0539355	0.597456	-0.0176553	0.142	0.05935	0.981295	-0.586883	0.418201	-0.28553	0.23098	-1.04476
Q7L014	>sp|Q7L014|DDX46_HUMAN Probable ATP-dependent RNA helicase DDX46 OS=Homo sapiens OX=9606 GN=DDX46 PE=1 SV=2	0.524171	0.0963631	0.618189		0.911302	0.362379	0.918341	0.662088	0.461418	-0.910738	-0.341989	0.981995		0.469911	1.22366	0.629768	-1.26955	0.325499	1.24491	0.643607	0.3783	-0.860149	-0.304746
P06681	sp|P06681|CO2_HUMAN Complement C2 OS=Homo sapiens OX=9606 GN=C2 PE=1 SV=2	0.419884	0.574511	-1.3719	-0.285227	1.76699	0.483458	0.0412056	-0.247031	0.0654406	-0.144011	1.25405	0.365661	-1.57786	1.80297	-0.0597883	-1.16126	0.920368	1.21666	6.3055	-3.17963	0.224569	-0.65133	-0.437462	0.308294
O60814	>sp|P62807|H2B1C_HUMAN Histone H2B type 1-C/E/F/G/I OS=Homo sapiens OX=9606 GN=H2BC4 PE=1 SV=4	-1.34961	-1.85813	-1.59428	-2.60659	-2.6504	-4.02167	-2.57471	-3.22959	-1.33421	-1.19885	-1.19579	-1.45691	-2.82584	-2.18082	-2.57329	-0.739073	-1.77591	-2.629	-3.98347	-0.757992	-2.01286	-2.18304	3.75951
Q6UXK2	#N/A		-0.731626			-0.987735	-0.605825		0.651417				0.293305						2.05071			-0.529981	-2.60767	-1.09868
Q9HCU0	>sp|Q9HCU0|CD248_HUMAN Endosialin OS=Homo sapiens OX=9606 GN=CD248 PE=1 SV=1	0.555121	-0.320524	0.737645	0.618383	0.135001	-0.174831	0.382049	0.2777	1.01275	0.942102	0.634257	0.635755	0.0624149	0.734505	-0.0221053	1.03202	0.212839	0.886315	0.670848	1.36425	0.254439	-0.90466	-0.444089
Q7Z794	>sp|Q7Z794|K2C1B_HUMAN Keratin, type II cytoskeletal 1b OS=Homo sapiens OX=9606 GN=KRT77 PE=1 SV=3	0.540459	0.25433	0.11559	1.68391	-0.72557	0.401999	-0.453435	-1.01263	0.862385	1.46202	-1.28638	-0.34417	-1.25366	0.148112	0.480013	-0.846401	2.21441	-0.563575	1.46056	-0.0123741	-0.369714	1.13343	0.822061	0.298159
P18206	>sp|P18206|VINC_HUMAN Vinculin OS=Homo sapiens OX=9606 GN=VCL PE=1 SV=4		0.982287			-0.607465	0.110886		-0.592301	0.046391		-1.64088	-0.108937		0.368577	-0.212554	-0.742785	-0.672156	-0.170055	-1.246	-0.256576		0.594226	1.2333
Q86UN3	>sp|Q86UN3|R4RL2_HUMAN Reticulon-4 receptor-like 2 OS=Homo sapiens OX=9606 GN=RTN4RL2 PE=1 SV=1	0.642044	0.127343	-1.44606	-1.12655	-0.757835	0.666167	-2.64886	1.42476	1.65744	-0.00584031	0.309829	-0.0745409	-0.0237096	-0.771116	-0.418013	-0.477871	-0.511747	0.879719	1.20373	-0.455236	0.985467	-0.721178	-0.967578	1.21268
Q92743	sp|Q92743|HTRA1_HUMAN Serine protease HTRA1 OS=Homo sapiens OX=9606 GN=HTRA1 PE=1 SV=1					0.538125	0.993579	0.390238	-0.172839	0.137204		-0.411208	1.05163		-0.263702			0.209958	1.06911	-0.0774985	0.585026	0.398214	-0.208382	-1.1716
O14818	>sp|O14818|PSA7_HUMAN Proteasome subunit alpha type-7 OS=Homo sapiens OX=9606 GN=PSMA7 PE=1 SV=1		1.35942		-0.553373	-1.90734	-0.339053		-1.02867	0.593491		-0.856522	-0.876798		-0.422116	-0.474189	0.286745	-1.10249	-1.04632		0.488217	-1.17917	0.302718	1.75405
Q9NT99	>sp|Q9NT99|LRC4B_HUMAN Leucine-rich repeat-containing protein 4B OS=Homo sapiens OX=9606 GN=LRRC4B PE=2 SV=3	1.80642	0.134678	0.506572	-0.101038	-0.233775	1.81123	-0.779307	0.530689	1.0368	0.755399	0.072374	-0.319137	0.465952	0.17827	-0.242462	-0.363742	0.111698	0.49479	2.10199	1.02959	0.380052	0.367241	-0.697847	-0.547593
P10619	>sp|P10619|PPGB_HUMAN Lysosomal protective protein OS=Homo sapiens OX=9606 GN=CTSA PE=1 SV=2		1.46126			-1.80185	-1.63039		-1.09155	0.83065					0.249462	-1.99013	0.572507		-0.43336		-2.05456		1.03471	1.6329
P49189	>sp|P49189|AL9A1_HUMAN 4-trimethylaminobutyraldehyde dehydrogenase OS=Homo sapiens OX=9606 GN=ALDH9A1 PE=1 SV=3	0.768056	1.40495				-1.59103		-1.61365	-2.27593	-0.822219		-0.768127		-0.274491	-2.11722		0.0743191			-0.720182	-1.44092	0.41844	0.773366
P01860	#N/A		-1.8544		0.833035	2.09277	-1.4723		0.0738334					2.10725	-0.414173	0.127313	0.720709	0.0922838	-1.87879	-0.754015	0.0647034	-0.157323	-0.42099		-0.177626
Q96FE5	>sp|Q96FE5|LIGO1_HUMAN Leucine-rich repeat and immunoglobulin-like domain-containing nogo receptor-interacting protein 1 OS=Homo sapiens OX=9606 GN=LINGO1 PE=1 SV=2	1.98279	-0.357357	-0.00604743	-0.922063	-0.67449	0.85105		0.807033	1.19232	-0.0112118	-0.872904	-0.261356	-0.278872	-0.995679	0.328736	0.399765	-0.340243	0.542552	0.794307	-0.165365	1.29341	0.326301	-1.69895	1.59814
Q8NCL4	>sp|Q8NCL4|GALT6_HUMAN Polypeptide N-acetylgalactosaminyltransferase 6 OS=Homo sapiens OX=9606 GN=GALNT6 PE=1 SV=2			0.207469		0.811036	0.716988		0.64931	-0.38232			-0.982429		0.932917	0.619573	0.541518		1.137	-0.704239	0.241861	-0.150533	0.523251	-0.978548
Q9UMF0	>sp|Q9UMF0|ICAM5_HUMAN Intercellular adhesion molecule 5 OS=Homo sapiens OX=9606 GN=ICAM5 PE=1 SV=3	1.74328	0.027202	0.0524263	0.312228	0.160638	0.53907	-0.631696	1.23421	1.15701	0.689084	-0.56119	-0.423207	-1.23816	-0.535285	0.3341	0.0572664	0.650899	0.803733	2.54373	1.12709	1.06074	0.0351104	-0.809796	0.287582
P07585	sp|P07585|PGS2_HUMAN Decorin OS=Homo sapiens OX=9606 GN=DCN PE=1 SV=1					-0.0600802	1.78067		-0.432429	-0.187262		0.673229	-0.162867		-0.0902924				0.331106		0.418504		0.828593	-0.0785252
Q86UN2	>sp|Q86UN2|R4RL1_HUMAN Reticulon-4 receptor-like 1 OS=Homo sapiens OX=9606 GN=RTN4RL1 PE=1 SV=1		-1.01665	-0.247565		-1.479	1.44396		1.54799	1.75858	-0.356747	0.0545754	-0.675858		-0.94251	-0.227246	-0.423259		0.120221		1.52962	1.23223	0.0652914	-1.40771
P34096	sp|P34096|RNAS4_HUMAN Ribonuclease 4 OS=Homo sapiens OX=9606 GN=RNASE4 PE=1 SV=3	-1.34657	-0.639751	-1.30725	-0.367755	0.639346	1.2085	1.41905	0.868407	0.988996	-0.259144	0.945655	0.194001	0.133594	-0.573229	-1.07422	-0.273942	0.632816	0.209291	0.358867	0.527269	0.991583	1.16726	0.119867
Q16658	sp|Q16658|FSCN1_HUMAN Fascin OS=Homo sapiens OX=9606 GN=FSCN1 PE=1 SV=3		0.23607			-1.48512			0.47299				-0.933217			-0.941201	-1.35579		0.404369		0.77248		-0.339029	1.75266
Q08554	>sp|Q08554|DSC1_HUMAN Desmocollin-1 OS=Homo sapiens OX=9606 GN=DSC1 PE=1 SV=2	-0.584775	1.77746	-0.697058	0.831922	-1.44648	-1.12509	-1.32059	-0.666672	-0.7451	-0.173418	-1.07258	-1.4099	-0.155083	0.255027	-0.817845	-0.124456	-1.34223	-1.29814	-3.05515	1.21288	-0.688222	0.652801	1.16889	0.389486
Q03591	sp|Q03591|FHR1_HUMAN Complement factor H-related protein 1 OS=Homo sapiens OX=9606 GN=CFHR1 PE=1 SV=2		-3.24452	-0.0378135	1.68479	-1.79761	-0.279025	1.57004	-0.63626	-0.148288	3.04971	-1.72661	-2.77697	0.368123	-3.14739	-0.359356	0.0990589	1.35294	-2.78844	0.550967	0.0686115	1.67521	0.995706	-0.485708	0.855181
Q9HBW1	#N/A		-0.454529		-1.35058	0.049921	0.627264		0.764778	0.518289	-0.221997	0.493957			-0.101686	-0.525058	0.784333	-1.9231	-0.127207		0.961363	1.41686	0.124378	-1.38408
P02745	sp|P02745|C1QA_HUMAN Complement C1q subcomponent subunit A OS=Homo sapiens OX=9606 GN=C1QA PE=1 SV=2	0.739893	-0.328329	1.53968	0.77644	0.756212	0.821479	1.15742	0.0665697	-0.875504	0.246938	-0.270679	-0.667807	0.35437	0.098418	0.29683	0.5368	1.29703	-0.259186	0.887764	0.932752	0.775518	-0.556766	-0.113375
P47929	>sp|P47929|LEG7_HUMAN Galectin-7 OS=Homo sapiens OX=9606 GN=LGALS7 PE=1 SV=2	0.377001	1.32495	0.250221	0.517209	-0.631518	-0.695484	0.0104621	-0.818391	-1.0554	-0.0544572	-1.74309	-1.79178		-0.341747	2.13606	-1.59868	-0.13426	0.0152752	0.3673	-0.0763448	-1.11392	-1.05649	1.83337
P61626	sp|P61626|LYSC_HUMAN Lysozyme C OS=Homo sapiens OX=9606 GN=LYZ PE=1 SV=1	0.0412056	0.783862	0.567154	0.399771	0.191864	0.756819	-0.44492	-0.378387	-1.06226	0.157479	-0.361485	-1.36467	0.641617	0.128413	-0.805461	-0.461566	0.565779	-0.726166	-0.769247	0.219483	0.358181	1.11878	1.17969	2.07476
P21333	>sp|P21333|FLNA_HUMAN Filamin-A OS=Homo sapiens OX=9606 GN=FLNA PE=1 SV=4	2.34067	-1.53068		0.229858	-1.99533	-1.59081		-1.39018	-0.847446	0.63032		-1.90864		0.311502				-3.72314	1.94024	-0.924488			1.14254
Q8IW52	>sp|Q8IW52|SLIK4_HUMAN SLIT and NTRK-like protein 4 OS=Homo sapiens OX=9606 GN=SLITRK4 PE=1 SV=1	-0.71577				-0.9158	-0.524378		1.24497	1.08998		-0.0157517	-0.684802		-0.751014	0.655164	-1.20556		1.0785	2.0207	0.544083	-0.67808	-1.10779	-1.54137
Q8TDL5	>sp|Q8TDL5|BPIB1_HUMAN BPI fold-containing family B member 1 OS=Homo sapiens OX=9606 GN=BPIFB1 PE=1 SV=1		0.52841				-0.167737		-0.387924	-1.46695		0.237979			-0.289202				-0.886702				0.544678	0.881695
Q9UGM3	>sp|Q9UGM3|DMBT1_HUMAN Deleted in malignant brain tumors 1 protein OS=Homo sapiens OX=9606 GN=DMBT1 PE=1 SV=2		-0.00990061			-2.90416	-2.3626		-2.34265	-2.16426					-3.52194				-2.7744	-2.62649			1.44385	2.3825
P49862	>sp|P49862|KLK7_HUMAN Kallikrein-7 OS=Homo sapiens OX=9606 GN=KLK7 PE=1 SV=1		0.386784	1.3184	0.817501	-0.124555	-0.000816738	0.46254	0.85845	0.0586106		-0.829264	0.0615277	0.658965	-0.17771	0.990191	-0.498103	0.0985409	-0.388231	0.908833	0.35699	1.33468	0.227183	0.107188
P36957	#N/A		-0.477859			0.645135	0.870544						0.158717		0.700265	0.182417			-0.216696	1.3285	0.205803	-1.37249	2.00148	1.32117
O15335	#N/A		-1.4126	0.374482	-1.46983	1.50389	-0.214454		1.48731	0.128503			-1.19943		-0.838504	-0.468129	1.06132	-0.779133	0.227108	-0.665953	0.292061	1.13905	0.918848	-0.795468
Q9UHL4	>sp|Q9UHL4|DPP2_HUMAN Dipeptidyl peptidase 2 OS=Homo sapiens OX=9606 GN=DPP7 PE=1 SV=3	2.30485	-0.203712	1.76076	1.06952	-0.66999	1.23189	0.333464	-0.449412	-0.0168609	1.00531	-0.725828	-0.896603	0.243714	-0.329011	-0.533332	1.34114	0.062502	-0.652456	2.77733	0.40985	1.65547	0.693895	-0.815786	0.400462
Q9UBP4	>sp|Q9UBP4|DKK3_HUMAN Dickkopf-related protein 3 OS=Homo sapiens OX=9606 GN=DKK3 PE=1 SV=2	-0.235955	-0.214496	-0.866186	0.805204	-1.23551	0.700944		1.58226	-0.518696	-1.42087	0.0316511	-0.423463		-0.0645298	-0.606647	-4.56625	1.56138	0.578243	0.598463	0.612074	0.52259	0.642808	0.0182752
P10809	sp|P10809|CH60_HUMAN 60 kDa heat shock protein, mitochondrial OS=Homo sapiens OX=9606 GN=HSPD1 PE=1 SV=2	2.51779	-2.09034	1.34041	-1.29283	-0.124041					0.691995			-0.327952	0.206696	0.930632								-0.0624832
P09104	#N/A								0.873394			-6.23604					-0.0917696		-1.54926	-2.05521	-7.53064	-0.511222	-2.83647	1.69673
P02788	sp|P02788|TRFL_HUMAN Lactotransferrin OS=Homo sapiens OX=9606 GN=LTF PE=1 SV=6	0.657758	0.203443	0.410256	0.717027	-2.60199	-0.509171	0.916029	0.101426	0.0398696	-0.241524	-0.473285	-0.366375	-0.30833	-0.913084	-1.20929	-0.663435	-0.246244	-1.26097	1.92475	0.1599	-0.643033	2.94053	0.524312	1.27121
P06865	sp|P06865|HEXA_HUMAN Beta-hexosaminidase subunit alpha OS=Homo sapiens OX=9606 GN=HEXA PE=1 SV=2	0.183873	0.0383306	1.59497	0.904123	-0.903943	0.45065	0.527718	0.459387	0.384475	0.873387	0.565044	-0.0560018	-0.185116	-0.287346	1.05092	0.848732	0.271752	0.106031	0.0846939	0.899509	1.03806	1.05581	-1.15864
Q8WVV4	>sp|Q8WVV4|POF1B_HUMAN Protein POF1B OS=Homo sapiens OX=9606 GN=POF1B PE=1 SV=3	-1.35673	1.48776		-0.368606	-1.32694	0.0564857	-0.249133	-2.05418	-0.916451	-1.52135	-2.19229	-1.53033	0.502102	-1.14002	1.08097	-0.266136	-1.9671	-0.956865	-3.28231	0.0487909	-2.0316	-1.03103	0.90207
P31944	>sp|P31944|CASPE_HUMAN Caspase-14 OS=Homo sapiens OX=9606 GN=CASP14 PE=1 SV=2	0.302752	1.91153	-0.850891	1.43153	-1.11781	-0.376163	-0.670964	-0.29839	0.0811821	-0.152527	-0.978875	-0.821185	0.667022	-0.0251818	0.0395371	0.0693334	0.313548	0.404849	-3.38655	0.372435	-0.580772	1.90907	1.10771	0.064496
P31025	>sp|P31025|LCN1_HUMAN Lipocalin-1 OS=Homo sapiens OX=9606 GN=LCN1 PE=1 SV=1	0.538487	1.07719	0.836097	0.361251	0.0582445	-0.925482	0.186583	-0.540343	-0.607829	0.722062	0.0610892	-0.772809	-0.116497	-0.0832497	-0.0391808	0.481996	-1.51296	-0.639659	2.10383	-0.437819	-0.0326864	1.62939	1.46253	-0.272037
Q9Y6R7	sp|Q9Y6R7|FCGBP_HUMAN IgGFc-binding protein OS=Homo sapiens OX=9606 GN=FCGBP PE=1 SV=3		0.184799			-0.239695				0.113318		0.0130969	0.228261		-0.570813				1.60751		0.00994635	0.345479	-0.987809	0.362107
P42357	>sp|P42357|HUTH_HUMAN Histidine ammonia-lyase OS=Homo sapiens OX=9606 GN=HAL PE=1 SV=1	0.415605	1.73469		0.76427	-0.287444	-1.08464	0.170104	-0.738019	0.0267307	-0.479542	-2.33916	-0.931275		-0.723045	0.188772	0.0222051	-1.77818	-0.444612	0.183716	-0.578883	-0.558171	1.52414	1.01354
Q96GW7	>sp|Q96GW7|PGCB_HUMAN Brevican core protein OS=Homo sapiens OX=9606 GN=BCAN PE=1 SV=2	1.64032	0.222635	-0.411454	-0.193151	-0.49945	1.06527	0.0940103	1.19338	1.10971	-0.750836	1.09037	0.101302	-1.31132	-0.137424	0.0174167	-0.477763	1.13492	1.33448	4.36029	-0.0380961	0.343129	-0.81609	-0.8717	-0.62182
Q93063	>sp|Q93063|EXT2_HUMAN Exostosin-2 OS=Homo sapiens OX=9606 GN=EXT2 PE=1 SV=1		-0.0635818		0.0960248	0.795377	1.0556		0.345642	0.343896			-0.237321		0.856984	0.0124528			0.949206		0.212793		-0.0668698
P23526	>sp|P23526|SAHH_HUMAN Adenosylhomocysteinase OS=Homo sapiens OX=9606 GN=AHCY PE=1 SV=4		0.0184548		-0.0164961		-1.28793			0.0797933		0.186088	-1.0764		-0.405122		-1.23005	-0.330562	-0.76955		-0.202693	0.54328	0.617059	1.73562	0.207184
Q13867	sp|Q13867|BLMH_HUMAN Bleomycin hydrolase OS=Homo sapiens OX=9606 GN=BLMH PE=1 SV=1	0.766682	1.80563	0.542112	0.964095	-0.4976	-0.970364	-0.333403	-0.800326	0.0719475	0.332619	-0.669055	-0.644636		-0.259159	-0.788124	0.391202	-0.417526	0.503835	0.156823	-0.535376	0.0509577	1.44279	0.148319	0.0759752
P08174	>sp|P08174|DAF_HUMAN Complement decay-accelerating factor OS=Homo sapiens OX=9606 GN=CD55 PE=1 SV=4	0.569292	-0.204765	-0.0647807	0.159657	0.498268	0.958331	0.00805141	0.692266	0.917351	1.82199	-0.0341672	0.0700073	-0.188205	0.369768	-0.201292	-0.686012	0.793932	0.532102	0.817829	1.49294	1.48756	0.504816	-0.788483	-0.371934
P35052	sp|P35052|GPC1_HUMAN Glypican-1 OS=Homo sapiens OX=9606 GN=GPC1 PE=1 SV=2	1.59064	-0.700551	1.27406	0.0514209	-0.690994	-0.404402	0.452012	0.396723	1.25862	0.231685	0.338389	-0.127026	-0.403912	0.46171	1.28649	0.424567	0.287682	1.18255	-0.19439	-0.184994	0.889895	0.162828	-1.72529
Q6UW01	>sp|Q6UW01|CBLN3_HUMAN Cerebellin-3 OS=Homo sapiens OX=9606 GN=CBLN3 PE=1 SV=1	-0.104299	-0.615761	1.25272	-1.72101	-2.02618	1.78637	1.34524	1.36467	1.09698	-0.536256	1.10014	-0.415392	-0.00353842	0.346705	0.212812	0.924863	-0.488804	0.0309064	-0.452343	0.13832	0.796205	1.12949	-0.522488	-1.18635
P01619	sp|P01619|KV320_HUMAN Immunoglobulin kappa variable 3-20 OS=Homo sapiens OX=9606 GN=IGKV3-20 PE=1 SV=2		0.527353	0.124513	0.63034	1.03523	-0.122116		0.150782				-0.103488		0.499676	1.27496	1.6513	-0.397612	0.39309	-0.239035	-0.308185	-0.736897	0.865576	0.0621373
Q12805	>sp|Q12805|FBLN3_HUMAN EGF-containing fibulin-like extracellular matrix protein 1 OS=Homo sapiens OX=9606 GN=EFEMP1 PE=1 SV=2	-1.37989	0.104381	-0.458324	0.335006	-0.0151042	0.243046	0.107985	0.621884	-0.062929	0.323407	0.474355	0.834008	2.06175	-0.153068	-0.837713	-0.311267	0.215533	0.472157	-4.73369	0.681629	1.28185	1.47731	0.718254	-1.14946
P12259	>sp|P12259|FA5_HUMAN Coagulation factor V OS=Homo sapiens OX=9606 GN=F5 PE=1 SV=4	-0.0763298	0.225738	0.0965166	1.46139	0.880046	-0.230739	0.612623	-2.57253	0.154824	2.26464	-0.460355	0.355964	2.45072	-0.365097	0.62749	-0.418024	0.493929	0.265311	-3.7678	-0.040656	0.483826	2.26869	-0.825052	0.248605
P12110	#N/A		1.48762			-1.39184	0.434449		-1.42677	1.11431	-2.57295	1.57032			-0.0878325	-0.999518			-0.0624256		1.5928		-0.297487	-1.83514
P19835	#N/A	0.125059	-0.968677	0.579687	0.58492	1.16081	0.125387		-0.827721	-0.797358	2.31749	-0.289101	-1.30749	1.34095		-1.13835	0.550681	0.570439	-1.08847	0.218012	0.59227	0.566946	0.876669	0.280237
Q92542	>sp|Q92542|NICA_HUMAN Nicastrin OS=Homo sapiens OX=9606 GN=NCSTN PE=1 SV=2	0.181215	0.529025		0.0266165	-0.637075	1.33642	-1.0702	1.08928	1.13271	-0.650796	0.489766	-0.169104	0.010555	-0.307	-0.349378	0.963993	-0.0197829	0.198463	-0.00813612	0.949048	0.875474	0.669496	-0.00402502
P68104	>sp|P68104|EF1A1_HUMAN Elongation factor 1-alpha 1 OS=Homo sapiens OX=9606 GN=EEF1A1 PE=1 SV=1	1.42328	-1.47518		-0.870171	-0.650983	-2.66155		-4.12241	-2.69067	-1.98101	0.483252	-1.53183	-0.393913	-1.69492	-1.01377		-0.33431	-1.50832	-3.19301	-1.45585	-0.350365	-1.52011	2.14773	-0.370453
P07355	>sp|P07355|ANXA2_HUMAN Annexin A2 OS=Homo sapiens OX=9606 GN=ANXA2 PE=1 SV=2	1.15823	1.20492	-1.55403	0.057126	-1.30051	-0.417874	-1.09573	-0.541623	-0.828707	-1.30058	-0.55551	-0.795562	0.67449	-0.715975	0.403189	0.201379	-0.538296	-0.650509	-3.49695	0.107325	-1.29281	0.322249	2.16716	1.43642
Q96PD5	>sp|Q96PD5|PGRP2_HUMAN N-acetylmuramoyl-L-alanine amidase OS=Homo sapiens OX=9606 GN=PGLYRP2 PE=1 SV=1	-1.17285	0.0188523	-1.22561	-1.88582	1.53865	-1.3389	0.18068	-2.33409	-1.59662	-1.42961	0.994286	3.12373	1.3518	-0.504539	-1.31014	-2.03277	0.894262	0.704498	-0.893724	-2.7428	-1.63553	-0.808936	-1.00733	1.13808
Q04695	sp|Q04695|K1C17_HUMAN Keratin, type I cytoskeletal 17 OS=Homo sapiens OX=9606 GN=KRT17 PE=1 SV=2	-2.71089	-0.142169	-0.666072	-1.90279	-2.03867	-2.54169	-2.71559	-0.983608	-2.06632	0.293219	-1.82478	-2.57206	1.32641	-2.15968	-2.66715	-1.05059	-1.53588	-0.534124	-7.60485	1.94542	-1.72858	-2.59794	2.84167	-0.0814968
P05155	>sp|P05155|IC1_HUMAN Plasma protease C1 inhibitor OS=Homo sapiens OX=9606 GN=SERPING1 PE=1 SV=2	0.664035	1.65815	1.1325	0.704113	0.851714	-0.458891	0.46971	-0.0995512	-0.346671	-0.0323927	0.654496	0.510851	-0.443271	1.21068	1.29755	0.802723	0.0148947	0.482661	2.17451	-0.352649	0.0821262	-0.910171	-0.965443	-0.725115
O60287	#N/A	-0.586306	-1.91613	0.651287	2.65385		-1.23947	0.271387	1.14762			-4.54424	1.03506		2.50252	0.3373	0.680245		-3.30519	0.996943	0.298127	-1.90321	-1.45613		-0.245664
P22792	sp|P22792|CPN2_HUMAN Carboxypeptidase N subunit 2 OS=Homo sapiens OX=9606 GN=CPN2 PE=1 SV=3	-0.887526	2.00737	1.15366	-0.197626	1.37678	-0.575181	-0.37635	-1.30704	-2.43722	-0.226141	-0.267769	2.01287	1.84171	0.594425	-0.0855945	1.43683	0.393216	-0.360305	-2.60055	-1.073	-0.747675	-0.325624	-0.133472	0.698326
P28074	sp|P28074-2|PSB5_HUMAN Isoform 2 of Proteasome subunit beta type-5 OS=Homo sapiens OX=9606 GN=PSMB5		0.75743			-0.908015	-1.22202		-0.865616	-0.387811			-0.598144		-2.83853	0.298339			0.0965068	-1.0553	0.191243	0.0268298	0.555464	1.46583
Q9NPR2	>sp|Q9NPR2|SEM4B_HUMAN Semaphorin-4B OS=Homo sapiens OX=9606 GN=SEMA4B PE=1 SV=4	1.52031	0.617053	0.42721	-0.366854	0.426306	0.246035	0.445578	0.438785	0.490965	-0.456718	1.14446	1.05123	-0.780831	0.287095	-0.165022	0.362851	0.872179	1.07347	2.54517	-0.154872	0.488302	-0.54456	-0.385009	-0.436089
Q16610	>sp|Q16610|ECM1_HUMAN Extracellular matrix protein 1 OS=Homo sapiens OX=9606 GN=ECM1 PE=1 SV=2	1.00258	1.0546	-1.23132	-0.606524	0.763601	0.0725905	-0.67611	0.0143689	1.11	0.989758	1.22876	0.931555	-2.48911	0.537413	-0.425608	-0.0261675	0.0514369	1.01167	4.4372	-1.33236	0.144519	0.445841	-0.208958	-1.55916
P26992	>sp|P26992|CNTFR_HUMAN Ciliary neurotrophic factor receptor subunit alpha OS=Homo sapiens OX=9606 GN=CNTFR PE=1 SV=2	-0.0508553	0.406031	-2.06692	-0.377539	-1.01688	0.928747	-0.160691	0.825405	0.989591	-0.275963	1.23844	0.692827		0.0737143	-0.219681	-1.12012	-0.112773	0.947182	-0.238008	-0.34826	0.843961	1.38053	-0.362834
P01591	sp|P01591|IGJ_HUMAN Immunoglobulin J chain OS=Homo sapiens OX=9606 GN=JCHAIN PE=1 SV=4	-0.265211	0.54151	0.309286	0.632106	0.55905	0.364815	-1.00109	0.18767	0.0511309	1.19848	0.0458476	-0.5216	0.558964	-0.607951	0.663821	0.319802	0.129391	-0.55999	-0.17059	0.805773	-0.020346	0.715065	1.49702
Q8WYK1	>sp|Q8WYK1|CNTP5_HUMAN Contactin-associated protein-like 5 OS=Homo sapiens OX=9606 GN=CNTNAP5 PE=2 SV=1	1.48607	-1.22657	0.652412	-0.229157	0.169049	0.753301		1.0085	0.625838	-0.706812	-0.400901	-0.476957	-1.44069	0.683217	0.7123	0.0755649	-0.122408	0.690639	0.0882375	0.702985	0.697944	0.864478	-0.300791
P02656	sp|P02656|APOC3_HUMAN Apolipoprotein C-III OS=Homo sapiens OX=9606 GN=APOC3 PE=1 SV=1		-1.13818		-0.803695		0.782393		-0.00428803	-0.879071				1.80974	-0.172518	-0.123097	1.79573	-1.19387	-0.602081	-2.91367	1.76299	-0.869973	-1.74153	0.133764
Q9P2D1	#N/A	0.136559	-0.592256	0.695644	0.522786	-0.38831	-0.423128			-0.55548	2.74815		-1.43905	0.448569	2.55692	-0.700452	-0.315803	0.0720093	-0.341427	-1.27245	1.56772	-0.83768		-0.636607
O00468	>sp|O00468|AGRIN_HUMAN Agrin OS=Homo sapiens OX=9606 GN=AGRN PE=1 SV=6	0.626436	-0.0411042			0.960576	0.656568		0.122347	0.518939	1.092	0.0899565	-0.792884		0.615308	1.3565	0.739834	-0.199006	0.387039	1.01224	-0.201194	0.209448	0.101244	-0.575153
Q9H8J5	>sp|Q9H8J5|MANS1_HUMAN MANSC domain-containing protein 1 OS=Homo sapiens OX=9606 GN=MANSC1 PE=1 SV=1	-0.494611	0.705934		-1.83064	0.579187	0.580502		0.0348196	0.830088		-0.154511	-0.388256		1.18328	-1.36225	0.0517993	0.404597	0.630594	-0.0297569	0.331855	-0.279548	0.195382	-0.892886	1.47963
O75368	sp|O75368|SH3L1_HUMAN SH3 domain-binding glutamic acid-rich-like protein OS=Homo sapiens OX=9606 GN=SH3BGRL PE=1 SV=1		-0.930428		0.0647561	-0.311869	1.22587	0.00334873	1.28157	0.203866		0.157669	-0.302022	-0.0926651				1.79741	0.215803	1.23808	1.36113	-0.599873	-1.56252	-0.00139742
Q8TEU8	#N/A	-0.218715							0.479701				-1.0394	1.8719				1.51819	1.29087	-0.289757	-0.496575	-0.127544	-1.25345
Q9BV20	#N/A	0.813813	-0.549302	2.01358	-0.117219	-0.266386			-0.753891		0.926164	0.551792	-0.340622			0.638321	0.223269		-1.20679	1.35624		1.32442		-2.12148
Q96DA0	>sp|Q96DA0|ZG16B_HUMAN Zymogen granule protein 16 homolog B OS=Homo sapiens OX=9606 GN=ZG16B PE=1 SV=3	0.116776	0.607149	-0.340009	0.496433	-0.5049	0.825753	-1.06001	0.146755	-0.610045	-0.205481	0.832056	-0.430766		-0.545853	0.57748	-0.410199	0.200844	-0.92289	0.986557	1.5589	0.0574263	-0.525411	1.40073
P04279	>sp|P04279|SEMG1_HUMAN Semenogelin-1 OS=Homo sapiens OX=9606 GN=SEMG1 PE=1 SV=2		-3.96534		1.0951	0.136541	-2.86992					1.49006		-0.0502089	-1.64083	-1.50729	2.53091	3.08858	-2.12321	-1.71589			-2.49646	-2.50774
P04062	>sp|P04062|GBA1_HUMAN Lysosomal acid glucosylceramidase OS=Homo sapiens OX=9606 GN=GBA1 PE=1 SV=3	0.698885	1.00799	0.670485	-0.0254582	0.209862	-0.0714572	0.146771	0.0709828	0.522346	-0.299808	-0.42924	0.620334	0.000770925	0.153639	0.833784	0.663077	-0.348496	0.0992027	0.0183811	0.595666	0.477261	0.267895	0.906788
P48637	sp|P48637|GSHB_HUMAN Glutathione synthetase OS=Homo sapiens OX=9606 GN=GSS PE=1 SV=1		0.199657			-0.208888	1.13705		0.786568	0.771867	-1.04328	-0.0377009	-0.413365		0.963128	0.0551053	0.0011148	0.303293	0.988786	-0.458193	0.0389288	0.420305	0.504534	0.0674546
P06576	sp|P06576|ATPB_HUMAN ATP synthase subunit beta, mitochondrial OS=Homo sapiens OX=9606 GN=ATP5F1B PE=1 SV=3	1.48487	-1.01718	-1.71051	-0.482113	-1.28196	-0.232933		-1.48638	-0.729085	1.23642	-0.0536463	-0.258994		0.408874	-0.0514496	-0.166562	-2.06594	-1.41604	-3.37831	1.06889	0.590465	2.95104	1.367	0.976124
P13798	sp|P13798|ACPH_HUMAN Acylamino-acid-releasing enzyme OS=Homo sapiens OX=9606 GN=APEH PE=1 SV=4		1.33274				-1.46957						-1.3489		-0.51079				-1.07848		-0.847255		0.819704	1.47815
Q8IW75	>sp|Q8IW75|SPA12_HUMAN Serpin A12 OS=Homo sapiens OX=9606 GN=SERPINA12 PE=1 SV=1		0.87719		-0.298577		-1.11526		-1.63929	-2.28763		-2.20271	-1.88468		-0.72619	-1.46613	-1.26618		-1.86205		-0.39134		0.114279	1.95201
P30740	>sp|P30740|ILEU_HUMAN Leukocyte elastase inhibitor OS=Homo sapiens OX=9606 GN=SERPINB1 PE=1 SV=1	1.88053	1.28795		0.819776		-0.652541		-1.86336	-0.786997	0.306064	-0.166835	-0.804704	0.174413	1.5406	1.48233	0.971075	-0.418029	-0.252374	0.878028	-0.42072	-1.7526	0.445454	-1.16221
P0C0S8	#N/A	-0.975778	-2.16913			-2.95673	-3.83524		-2.32229	-2.6534	-3.51595	-0.484719	-0.965307		-0.984095	0.000551037			-3.07581	-4.3035	-1.76036	-1.91617	-3.02674	2.13818
P01011	sp|P01011|AACT_HUMAN Alpha-1-antichymotrypsin OS=Homo sapiens OX=9606 GN=SERPINA3 PE=1 SV=2	-0.395087	0.855289	0.573443	1.1347	-1.50219	0.397159	0.778913	-0.00573583	-0.181315	2.26841	1.47935	0.674708	-0.171522	0.632882	-0.0206777	-0.876327	1.51468	0.680114	2.04106	-0.613818	0.877898	0.0739081	0.00927232	-0.861091
O00754	>sp|O00754|MA2B1_HUMAN Lysosomal alpha-mannosidase OS=Homo sapiens OX=9606 GN=MAN2B1 PE=1 SV=3	1.01665		0.21123		0.0337762	0.302099		-0.362604			-0.902275	0.666118		1.23484	1.78257	0.897494		-0.945256	0.469553		0.278313	-2.00743
P07195	sp|P07195|LDHB_HUMAN L-lactate dehydrogenase B chain OS=Homo sapiens OX=9606 GN=LDHB PE=1 SV=2	-0.277958	0.363535	-2.7149	-0.466115	0.684241	1.96555	0.696744	0.964356	-0.716116	1.59582	0.546624	0.719218	-0.640083	-0.78491	-1.7329	-1.18544	1.17099	0.710253	2.53397	0.344181	0.795431	0.156022	-0.0503592	-2.187
Q8TER0	>sp|Q8TER0|SNED1_HUMAN Sushi, nidogen and EGF-like domain-containing protein 1 OS=Homo sapiens OX=9606 GN=SNED1 PE=1 SV=2		-0.632214			1.68339	0.354641		0.112706	-0.229151		0.0379155		1.00857	1.14283	0.469471	0.847623	-0.336225	-0.210938	-0.906149	0.529208	0.339791	0.553051	-0.276494
P29622	sp|P29622|KAIN_HUMAN Kallistatin OS=Homo sapiens OX=9606 GN=SERPINA4 PE=1 SV=3	-1.49475	1.00742	-1.17642	-1.10502	2.80783	-0.643625	0.0748144	-1.86385	-1.44597	-2.40735	-0.0545098	2.73445	-1.35407	1.16756	-0.0151102	-1.23084	-1.73528	0.437213	1.7507	-2.91608	-1.97113	-1.24512	-1.21809	0.0214132
P60900	sp|P60900|PSA6_HUMAN Proteasome subunit alpha type-6 OS=Homo sapiens OX=9606 GN=PSMA6 PE=1 SV=1		1.37126		-0.273384		-0.824271			-0.46211			-1.93325		-0.232744	0.0342113	-0.982113		-0.977905		-0.0785964		0.859604	1.59083
P13987	>sp|P13987|CD59_HUMAN CD59 glycoprotein OS=Homo sapiens OX=9606 GN=CD59 PE=1 SV=1		-0.824378	-0.137138		-0.0867021	0.166188	1.33029	0.49077	1.43432	-0.566406	-0.532768	-0.389547		0.526363	-0.666534	-1.42007	1.61121	0.185691	-0.205455	0.283958	0.60715	1.70693	0.0137297
P12111-4	#N/A	0.401202	1.26451	-0.535134	-0.771623	0.464608	-0.542176	-0.420528	-0.207556	0.534528	-0.331183	1.10937	1.4655	-0.633516	1.70981	0.449178	-0.402505	-0.581294	0.61156	0.937982	-0.746417	-0.525014	-0.702557	-0.900536	0.218444
P04216	sp|P04216|THY1_HUMAN Thy-1 membrane glycoprotein OS=Homo sapiens OX=9606 GN=THY1 PE=1 SV=2			-2.00062	1.03817	-0.124822	1.785		0.502457	0.03059	0.863764	-1.64475	-0.809461		-0.0522981	-0.0275318	0.460169	0.590025	-0.165191	-2.07749	1.49037	1.08385	1.11145	-0.374059
P02787	sp|P02787|TRFE_HUMAN Serotransferrin OS=Homo sapiens OX=9606 GN=TF PE=1 SV=3	0.307057	1.20481	1.61804	0.842293	1.29719	-0.339787	0.213784	-0.315349	-0.29776	0.47314	-0.208074	0.585046	-0.788503	1.13647	0.5283	0.0901111	-0.396191	-0.359562	3.84676	-0.855299	-0.440941	0.517228	-0.324791	4.06842
O43707	sp|O43707|ACTN4_HUMAN Alpha-actinin-4 OS=Homo sapiens OX=9606 GN=ACTN4 PE=1 SV=2								-2.60981	-0.149926		0.782954	-0.430802		-0.805741	0.901141			-1.67764				0.761306	0.982819
Q9H4D0	>sp|Q9H4D0|CSTN2_HUMAN Calsyntenin-2 OS=Homo sapiens OX=9606 GN=CLSTN2 PE=1 SV=2	0.333611	0.429525	-0.514833		0.141673	0.296948	-1.1138	0.831558	0.686123	-1.34242	-0.436977	0.269381		0.938675	0.799214	0.97369	-1.14938	1.00749	-2.52681	0.0048426	0.111019	0.837428	-0.602406
P05060	>sp|P05060|SCG1_HUMAN Secretogranin-1 OS=Homo sapiens OX=9606 GN=CHGB PE=1 SV=2	-0.268557	-0.111812	-0.778445	-0.817587	0.44716	0.899067	1.05936	0.741576	0.530208	-0.387551	1.11225	1.47866	0.902422	0.406504	-0.512962	-0.58488	1.16482	0.595115	0.509378	-0.531023	0.482911	0.483424	-0.302145	0.391076
Q5D862	>sp|Q5D862|FILA2_HUMAN Filaggrin-2 OS=Homo sapiens OX=9606 GN=FLG2 PE=1 SV=1	-0.381055	1.6341	-0.714151	1.19967	-0.455245	-0.381201	-1.64354	-0.357332	0.35966	-0.10252	-1.16188	-0.116815	-0.307189	0.125057	0.826323	-0.371579	-0.14322	-0.698497	-4.91983	0.821697	-0.441576	1.61214	0.85952	-0.177894
P0DMV8	>sp|P0DMV8|HS71A_HUMAN Heat shock 70 kDa protein 1A OS=Homo sapiens OX=9606 GN=HSPA1A PE=1 SV=1		-0.20911		-2.17741	0.227962	-0.636108		-1.58561	-0.487056	-0.917633	-0.42706	-1.09811		0.74665	-0.672596		-1.56293	-0.144236		-0.495014	-1.25016	-0.918791	1.84858
P04004	sp|P04004|VTNC_HUMAN Vitronectin OS=Homo sapiens OX=9606 GN=VTN PE=1 SV=1	-1.49439	1.62555	-0.50253	0.438549	1.63435	0.293384	0.361621	-0.595525	-0.62947	0.399366	0.247872	1.82038	0.217739	1.40864	0.725918	-0.27004	-0.383007	-0.115345	2.50075	-1.15353	-0.0179783	-0.0832616	-0.0940212	0.253336
P21860	#N/A	0.82016		0.885244	0.37145	0.602063	0.898135		-0.196492	0.0684744		-0.326718						0.313433		0.777776	0.4349	0.483047
Q5T750	>sp|Q5T750|KPLCE_HUMAN Protein KPLCE OS=Homo sapiens OX=9606 GN=KPLCE PE=1 SV=1	1.36664	0.19176	1.71779	1.55986	0.859009	0.293079	0.0442434	-0.914492	0.0602717	0.253782	0.00308595	0.167915	1.53454	-0.440008	-0.188516	0.0211224	1.03204	-0.86515	0.0460479	1.95107	-0.826994	1.50719	-0.881448	-0.58822
P23515	>sp|P23515|OMGP_HUMAN Oligodendrocyte-myelin glycoprotein OS=Homo sapiens OX=9606 GN=OMG PE=1 SV=2	0.983166	0.472467	-0.525683	-1.38608	0.447733	0.30262	0.460904	0.978404	1.33558	-0.699923	1.15399	0.709669	-0.908028	1.19855	-0.361476	-1.10481	0.445388	0.863519	3.23729	-2.35646	0.628906	-0.100692	-1.19155	-0.737541
Q9UIW2	>sp|Q9UIW2|PLXA1_HUMAN Plexin-A1 OS=Homo sapiens OX=9606 GN=PLXNA1 PE=1 SV=3	1.08774	-0.609825		-1.19995	0.1705	0.78443		1.0944	0.577414		-1.44827	-0.272166	-0.20935	0.0298241	1.25466	0.343963	-2.28008	0.593766	1.37923	1.05091	1.00318	-0.413909	-1.61807
A0A0C4DH41	#N/A					0.842619	0.0697331		-0.660141				-0.945314		-1.10222	1.83258	2.01924	0.4676	-1.04999				0.669236	-0.0128167
Q13554	#N/A		-1.10243				1.96611			-0.13379		-0.809109			-0.480052		-0.68043	-0.247589	1.34175			1.40095	0.549536	-0.631654
Q9Y5Y7	sp|Q9Y5Y7|LYVE1_HUMAN Lymphatic vessel endothelial hyaluronic acid receptor 1 OS=Homo sapiens OX=9606 GN=LYVE1 PE=1 SV=2	-0.266028	-0.196152		-1.35248	2.04343	0.229697	-0.2381	0.67449	-0.364235	0.266334	0.239981	0.480413		-0.811798	-1.15161	-0.72078	2.04507	0.77627	2.23385	-0.500398	0.800381	0.252897	-0.0632549
P28066	sp|P28066|PSA5_HUMAN Proteasome subunit alpha type-5 OS=Homo sapiens OX=9606 GN=PSMA5 PE=1 SV=3		1.21903		-0.0844569	-1.84067	-0.422068		-0.913155	0.506587	-1.23944		-0.690046		-0.514918	0.0327066	0.0213352	-1.12002	-0.311177	-0.651505	-0.0143747		0.990631	1.48565
P19022	sp|P19022-2|CADH2_HUMAN Isoform 2 of Cadherin-2 OS=Homo sapiens OX=9606 GN=CDH2		-1.37167				-0.716283		0.419425				0.588996		-0.854573				1.21808				-0.789725
Q9Y2T3	>sp|Q9Y2T3|GUAD_HUMAN Guanine deaminase OS=Homo sapiens OX=9606 GN=GDA PE=1 SV=1		0.283926				0.300827		0.638314			-2.05714			-0.0136914				1.02785		0.0435517	-0.685501	0.0520019	0.601988
Q92752	>sp|Q92752|TENR_HUMAN Tenascin-R OS=Homo sapiens OX=9606 GN=TNR PE=1 SV=3	0.693952	0.179439	0.546057	-0.275664	-1.12261	0.734428	0.415193	0.599895	0.44032	-0.473426	0.804414	-0.0782554	0.0737806	1.10459	0.973259	-0.0776459	-0.311479	0.840462	-1.05329	0.676682	0.30191	1.08922	-0.378575
Q8NEX9	>sp|Q8NEX9|DR9C7_HUMAN Short-chain dehydrogenase/reductase family 9C member 7 OS=Homo sapiens OX=9606 GN=SDR9C7 PE=1 SV=1		0.847106		0.652503	0.834274			-1.39134		-1.513		0.107445		-0.130351		2.22488		-0.589023		0.529276		-0.807955	0.0552965
Q99784	>sp|Q99784|NOE1_HUMAN Noelin OS=Homo sapiens OX=9606 GN=OLFM1 PE=1 SV=4	-0.684339	0.48318		-1.49409	0.632639	0.749981		1.05726	0.318702	0.216622	0.544256	-0.0114709	-1.08355	0.917636	0.913135	0.595418	-0.866769	0.551866	0.241657	0.873631	0.865906	0.632232	0.00416052
Q8NFY4	>sp|Q8NFY4|SEM6D_HUMAN Semaphorin-6D OS=Homo sapiens OX=9606 GN=SEMA6D PE=1 SV=1	0.222	0.391924	-0.143877	-0.291197	-0.44002	1.13844	0.477212	0.741941	1.29925	-0.0558892	0.234168	0.212286	0.673639	0.566937	-0.116074	0.116514	-0.523518	0.827911	-0.468671	0.44749	0.682345	0.278177	-0.260561	-0.710773
Q6UX73	>sp|Q6UX73|CP089_HUMAN UPF0764 protein C16orf89 OS=Homo sapiens OX=9606 GN=C16orf89 PE=1 SV=2	0.0331072	-0.164317	0.554181	0.759903	0.960013	1.4232	1.22626	0.371638	-0.080053	0.310565	0.570725	-0.187873	0.161338	0.643932	0.940524	0.542138	1.50599	0.647705	3.22172	0.312648	-0.605724	-0.257849	-1.92333
P02810	>sp|P02810|PRPC_HUMAN Salivary acidic proline-rich phosphoprotein 1/2 OS=Homo sapiens OX=9606 GN=PRH1 PE=1 SV=3	-1.49352	0.287664	-1.83118	2.01045	0.0721941	1.00197	-2.04268	0.308334	0.2094	1.16662	0.541538	-0.829744	1.42351	0.0441702	0.423191	-0.283131	-1.49349	0.6786	-1.20535	0.747288	0.47445	1.84909	-0.0576001
Q9UHG3	sp|Q9UHG3|PCYOX_HUMAN Prenylcysteine oxidase 1 OS=Homo sapiens OX=9606 GN=PCYOX1 PE=1 SV=3	-0.028281	0.891153		0.71909	-0.254205	-1.38842		-1.5018	-1.13752	0.585484		-1.57919		2.11031	0.715647	1.24599	-1.81586	0.314027	0.215874	-1.47831	-0.268685	-1.01492	0.45114
Q01546	>sp|Q01546|K22O_HUMAN Keratin, type II cytoskeletal 2 oral OS=Homo sapiens OX=9606 GN=KRT76 PE=1 SV=2		0.450347	-5.29354		2.53817	-1.72501		-1.86921	-4.92983	-2.70388		-6.44876	-3.71103	-0.8849	-2.99054	-2.76089	-4.19273	-1.85919		0.897863	-3.21765	-3.48852	3.69434	0.657846
P15515	#N/A		0.35535		1.02766	-0.235662							-0.361518		1.4324	0.626169			-0.285089			0.611729	0.658396	-0.0698302
O76015	#N/A		-0.205583		0.895525			-0.789245		1.02165			-1.24405					1.11545					0.106844
P10153	#N/A		-2.19237			0.578059	-0.686835			0.38504					0.218752		-1.68506		0.74477		-1.44823	1.93655	0.0036627	1.24156
P02743	sp|P02743|SAMP_HUMAN Serum amyloid P-component OS=Homo sapiens OX=9606 GN=APCS PE=1 SV=2	-1.27592	2.36712	0.19039	0.31715	1.66633	0.378821	-0.433207	-2.15416	-1.28994	0.127913	0.979578	2.31105	-2.46963	0.862624	-1.26035	1.17151	-0.595734	-1.35545	7.00874	-1.83994	-0.624394	-3.55156	-1.40077	-0.0829082
P60842	sp|P60842|IF4A1_HUMAN Eukaryotic initiation factor 4A-I OS=Homo sapiens OX=9606 GN=EIF4A1 PE=1 SV=1	-1.06523	0.61353			-2.34272	-0.68467			-2.8435		0.0287355	-0.436412		-0.439629	-0.042918		-1.16362	-1.15481	-2.71738	-0.0706325	-0.55781	0.241115	2.82815
Q96IY4	sp|Q96IY4|CBPB2_HUMAN Carboxypeptidase B2 OS=Homo sapiens OX=9606 GN=CPB2 PE=1 SV=2		-0.18511			-0.0410359	0.707699			-0.256138	-3.10011	0.919678	1.45711		0.970364	-1.503			0.433713			-0.197748	0.695805	0.544436
Q12913	>sp|Q12913|PTPRJ_HUMAN Receptor-type tyrosine-protein phosphatase eta OS=Homo sapiens OX=9606 GN=PTPRJ PE=1 SV=3		-0.354941		-0.685119	-4.09742	0.899897		0.938847	0.830787	0.446567	0.14258	-1.05989		-0.869318	-1.03361	-0.53384	0.0986257	1.27121	0.212664	1.52115	-0.0664692	0.299108	-1.13658
P53634	sp|P53634|CATC_HUMAN Dipeptidyl peptidase 1 OS=Homo sapiens OX=9606 GN=CTSC PE=1 SV=2		0.829524		-0.866262	-0.332527	0.290828			1.08644	-0.279079	0.0734787	0.489546		0.624426	0.239461	0.470128		-0.603599			-0.710166	2.22259	-0.179838
Q86TH1	#N/A	0.786204	-1.61449				0.0835266		0.894855	0.544168			-0.593362			0.740493			0.9494	-0.970473		0.626815	0.943128	-0.898949
P10768	sp|P10768|ESTD_HUMAN S-formylglutathione hydrolase OS=Homo sapiens OX=9606 GN=ESD PE=1 SV=2	0.057166	0.230824		1.15197	-1.09445	-4.59644				0.495902	1.34115			0.411991				0.243019	-0.815615		-0.826267	2.02143
P54652	sp|P54652|HSP72_HUMAN Heat shock-related 70 kDa protein 2 OS=Homo sapiens OX=9606 GN=HSPA2 PE=1 SV=1		0.0907804				-3.81195		-1.36107						-1.43773				-1.54541				0.0438267	2.00136
P01008	sp|P01008|ANT3_HUMAN Antithrombin-III OS=Homo sapiens OX=9606 GN=SERPINC1 PE=1 SV=1		0.51817	0.3711	1.18301	0.603985	0.239691	1.07683	-0.172231	0.113519	0.1822	-0.828038	0.317988	1.59541	2.18212	0.382114	0.901786	0.215022	0.36595	1.31165	-0.987321	-0.678942	-0.0265716	-1.45287
Q96FQ6	sp|Q96FQ6|S10AG_HUMAN Protein S100-A16 OS=Homo sapiens OX=9606 GN=S100A16 PE=1 SV=1		1.26			0.59326			-0.769966			-1.31426	-0.0969379		0.288387	0.265272	0.481461		-0.184598		0.436108		0.0310407	1.20527
P40926	sp|P40926|MDHM_HUMAN Malate dehydrogenase, mitochondrial OS=Homo sapiens OX=9606 GN=MDH2 PE=1 SV=3	-0.228453	-0.809955	-0.671723	-1.21989	-1.19308	1.80907		1.37489	-0.342986	0.857652	0.882209	1.05263	0.314831	0.00425971	-0.500863	-0.728344	-0.245993	-0.0626547	0.79826	0.660328	0.704054	1.91843	0.385943
P13533	sp|P13533|MYH6_HUMAN Myosin-6 OS=Homo sapiens OX=9606 GN=MYH6 PE=1 SV=5		-1.88873		0.146758		0.0441028		-0.282987	-0.958496	1.30487	-0.521501	-0.161061	0.458854	-0.992857	-0.109706		-0.99505	-0.796329	-1.5236	0.92847	0.296017	3.23498	0.0200153
P04259	sp|P04259|K2C6B_HUMAN Keratin, type II cytoskeletal 6B OS=Homo sapiens OX=9606 GN=KRT6B PE=1 SV=5	-4.25497	-0.00959678	-0.566883	-2.46919	-2.60423	-2.49054	-4.16052	-1.2214	-1.86404	0.233466	-2.09269	-3.94762	-0.270398	-1.77212	-1.32047	-2.29726	-1.9761	-0.803278	-13.3407	2.02606	-2.04821	-2.82765	3.16572	-0.55653
P20930	>sp|P20930|FILA_HUMAN Filaggrin OS=Homo sapiens OX=9606 GN=FLG PE=1 SV=3	-0.668867	1.70903	-0.604295	2.06911	-0.926801	0.065	-0.237995	-0.464992	0.186366	-3.40226	-1.65186	-1.05398	-0.442422	0.421876	0.307321	-0.842298	-1.67549	-0.661023	-3.83894	-0.194516	-1.18802	1.68634	0.23459	0.989396
O43157	>sp|O43157|PLXB1_HUMAN Plexin-B1 OS=Homo sapiens OX=9606 GN=PLXNB1 PE=1 SV=3	-1.48011	-0.151507			-0.421331	1.05629	-0.672865	0.954657	0.673478		0.855518	0.0513107		0.294841	0.170674	-0.0933924	-0.392752	1.09226	0.161634	0.730582	0.771097	-0.0209277	-0.320408
P21810	sp|P21810|PGS1_HUMAN Biglycan OS=Homo sapiens OX=9606 GN=BGN PE=1 SV=2		-0.83314			-0.580952	1.44402		-0.281398	0.0573206		0.816809			0.400836	1.27978	0.205706	-1.48123	1.01651		-0.166933		1.65359
P04406	sp|P04406|G3P_HUMAN Glyceraldehyde-3-phosphate dehydrogenase OS=Homo sapiens OX=9606 GN=GAPDH PE=1 SV=3	1.24357	0.993321	0.27126	-0.224445	-1.36974	-0.826041	-0.0493488	-0.54848	0.215331	-0.604682	-0.673797	-0.623146	-1.04947	-0.562246	0.884455	-0.0704627	-0.67958	0.0949849	-2.54012	0.90725	-0.0309298	-0.187375	1.77664	0.457028
Q15517	>sp|Q15517|CDSN_HUMAN Corneodesmosin OS=Homo sapiens OX=9606 GN=CDSN PE=1 SV=3	0.503439	2.62204	-0.424022	0.228406	-0.955892	-0.354427	-0.242537	-0.374391	-0.448414	-0.607355	-1.10627	-1.12476	1.02585	1.21127	-0.0353363	-0.358206	-1.29072	-1.42633	-3.46858	0.551214	-1.00987	1.13712	1.42104	-0.607073
P05089	>sp|P05089|ARGI1_HUMAN Arginase-1 OS=Homo sapiens OX=9606 GN=ARG1 PE=1 SV=2	0.930941	2.65436	-0.676796	1.0346	-0.356002	-0.341079	-0.853865	-0.615251	-0.604778	-0.399508	-0.738354	0.0220079	0.16975	-0.391293	0.526085	0.337368	-0.737471	-0.550633	-2.83583	0.64189	-0.740014	1.24788	1.23992	-0.741507
P15531	>sp|P15531|NDKA_HUMAN Nucleoside diphosphate kinase A OS=Homo sapiens OX=9606 GN=NME1 PE=1 SV=1		1.17892				-1.73		-0.382463	-0.496208		-0.83527			-0.120076				-0.23211		-0.486725	-0.540107	0.653711	1.79725
Q16706	>sp|Q16706|MA2A1_HUMAN Alpha-mannosidase 2 OS=Homo sapiens OX=9606 GN=MAN2A1 PE=1 SV=2	0.429661	-0.164702		0.54627	0.862309	0.616463		0.999455	0.535433	-1.44092	-0.511755	0.201527		0.760646	0.587932	0.68657	-1.20064	0.347013	1.40934	0.904803	0.116064	0.126325	-0.494613
Q9UQM7	#N/A						-0.503082		0.173278	0.236688								-0.898869	1.33249		1.43732	1.48085	-1.06782	-1.8933
Q15286	#N/A		0.176767				-2.5992			-3.51184		-0.391863	-2.27029		0.620496	-2.2436			-0.294889				-1.72843	2.26192
Q9NX62	>sp|Q9NX62|IMPA3_HUMAN Golgi-resident adenosine 3',5'-bisphosphate 3'-phosphatase OS=Homo sapiens OX=9606 GN=BPNT2 PE=1 SV=1	0.521191	-0.322241	-0.942104	-0.915993	0.415394	0.79686	-0.893196	0.72377	0.895937	0.150428	-0.163194	1.16737		1.46888	0.257786	-0.241262	0.110587	1.27035	-0.840523	-0.428028	0.705087	-0.304441	-1.10084	-0.170852
P02545	>sp|P02545|LMNA_HUMAN Prelamin-A/C OS=Homo sapiens OX=9606 GN=LMNA PE=1 SV=1		-2.55837		-3.3976	-2.49888	-2.50891		-2.84864						-2.24035	4.57926			-2.33333		-1.50502	-4.76092	-4.53895	1.25044
Q04756	sp|Q04756|HGFA_HUMAN Hepatocyte growth factor activator OS=Homo sapiens OX=9606 GN=HGFAC PE=1 SV=1		-0.151724		0.230372	1.17489	-0.609903		-1.26205	-1.34896	0.424721	-0.132004	1.87236	-0.0115247	-0.159188		-0.797715	0.479899	0.819238	-0.416819			0.252732	-0.509703
Q9H1U4	>sp|Q9H1U4|MEGF9_HUMAN Multiple epidermal growth factor-like domains protein 9 OS=Homo sapiens OX=9606 GN=MEGF9 PE=2 SV=3	-1.02546	-1.51119		0.2566	0.616646	1.11895		0.80729	1.03119	0.0489525	0.194689	0.167952		0.832296	-0.349222	-0.283689	-0.132531	0.769304	0.28587	1.01069	0.741202	0.591129	-0.419278
P40189	>sp|P40189|IL6RB_HUMAN Interleukin-6 receptor subunit beta OS=Homo sapiens OX=9606 GN=IL6ST PE=1 SV=2	0.381159	-1.34962	0.771488	0.648058	0.332923	0.772803		0.915422	-0.169023	-0.285384	0.302757	-0.852539	-1.58623	0.0879639	0.456558	1.43819	0.119807	-0.0810704	0.547981	1.5121	1.01172	1.04137	-0.509961
P16035	sp|P16035|TIMP2_HUMAN Metalloproteinase inhibitor 2 OS=Homo sapiens OX=9606 GN=TIMP2 PE=1 SV=2		0.0579106				-2.1476		-1.24898			0.641802	1.11743		0.786007				0.88096				-1.62444	-0.775227
Q24JP5	>sp|Q24JP5|T132A_HUMAN Transmembrane protein 132A OS=Homo sapiens OX=9606 GN=TMEM132A PE=1 SV=1	0.0689093	0.764288	-0.484076	-0.773671	0.0382599	0.373425	-1.02877	0.89722	1.05798	0.535467	1.12328	0.518264	0.51436	0.631207	0.582618	0.200779	-0.306081	1.08654	-2.28653	0.0872534	0.152054	-0.105336	-0.816478	-0.144269
Q9Y2E5	>sp|Q9Y2E5|MA2B2_HUMAN Epididymis-specific alpha-mannosidase OS=Homo sapiens OX=9606 GN=MAN2B2 PE=1 SV=4		0.63161	0.783441	-0.00895511	0.140954	-0.0345123		0.297226	-0.117073	0.392376		0.119458	1.0439	0.873739	1.44467	1.60276	0.149315	-1.43777	-0.315882	0.488219	0.829007	0.128979	-0.167434
Q9UJJ9	#N/A		-0.332734			0.952578			-1.56633	-0.98917		1.14449	2.03015		0.429799				0.475994					-1.20077
Q96KN2	>sp|Q96KN2|CNDP1_HUMAN Beta-Ala-His dipeptidase OS=Homo sapiens OX=9606 GN=CNDP1 PE=1 SV=5	0.0576282	-0.674199	0.0655907	0.901119	-0.686068	1.35995	0.149765	0.821445	1.02524	0.829253	0.164611	-1.01118	-0.0747676	-0.578426	0.343254	0.192683	0.538391	-0.41984	6.22968	1.75441	1.56442	-1.46619	-1.1077
P08590	sp|P08590|MYL3_HUMAN Myosin light chain 3 OS=Homo sapiens OX=9606 GN=MYL3 PE=1 SV=3		-0.565077			-0.907498	-0.180963		-0.432391	-0.146424	0.776233	0.597509	-0.0308407		-0.339851	0.169842		-0.921304	-0.530323	-1.20685	0.901082	0.758863	3.30671	0.305779
Q15582	sp|Q15582|BGH3_HUMAN Transforming growth factor-beta-induced protein ig-h3 OS=Homo sapiens OX=9606 GN=TGFBI PE=1 SV=1	0.357084	0.85765	-0.575323	-0.586078	1.20911	1.58e-05	-0.0126912	-0.139358	0.420276	-0.341425	1.54146	0.780432	-0.991351	1.50454	0.502795	-0.298238	-0.104334	1.18774	0.674406	-1.48963	-0.169838	-0.201432	-0.281671	-0.167749
P07093	>sp|P07093|GDN_HUMAN Glia-derived nexin OS=Homo sapiens OX=9606 GN=SERPINE2 PE=1 SV=1	0.708016	-1.20388			-0.770712	0.4066		1.24944	-0.0773721		0.522247	-0.681142		0.135774	1.30934	1.01739	-0.7355	0.503878	-0.524708	0.617464	0.771524	0.291371
Q8N3T6	>sp|Q8N3T6|T132C_HUMAN Transmembrane protein 132C OS=Homo sapiens OX=9606 GN=TMEM132C PE=2 SV=3	-0.806074	-0.422034	-0.802852		0.252477	1.22736		1.11253	0.36475	-1.51675	0.415382	0.0643707		0.543273	0.591412	-0.133657	-0.739137	0.514949	-1.24988	0.832313	1.14267	0.785911	-1.32672
Q13790	sp|Q13790|APOF_HUMAN Apolipoprotein F OS=Homo sapiens OX=9606 GN=APOF PE=1 SV=2		0.275046			0.390392			-1.29152				0.96111		1.57411	-1.00692	-0.424687	0.714287	0.63565					-0.86667
P14543	>sp|P14543|NID1_HUMAN Nidogen-1 OS=Homo sapiens OX=9606 GN=NID1 PE=1 SV=3	-0.0391127	0.651692	0.563313	0.754071	0.768643	-0.447488	-0.289965	-0.27202	0.599744	1.25931	0.962572	0.491065	0.189233	0.397508	1.04283	0.50015	0.356025	0.749223	-2.16381	0.0515206	0.499103	0.706838	-0.523386	-0.315689
P04217	sp|P04217|A1BG_HUMAN Alpha-1B-glycoprotein OS=Homo sapiens OX=9606 GN=A1BG PE=1 SV=4		-0.538477	-2.30805	-1.22892	-0.381938	-0.101516	1.76022	-0.367134	-1.8644		-0.200795	0.488484		-0.851085	-0.744764	-1.382	4.51619	0.108825	-0.218288	-1.23606		-0.650686	-1.56457
P01871	>sp|P01871|IGHM_HUMAN Immunoglobulin heavy constant mu OS=Homo sapiens OX=9606 GN=IGHM PE=1 SV=5		-1.00767			-1.62412	-1.8372						-3.95973		-0.97592				-3.29682	8.43909	-2.29571		0.720201	0.817397
P10745	#N/A						-1.59678			-0.0761926	-0.107395	0.196309	-0.767318					-0.941756	1.32914	0.0256203				-1.08264
Q6UWP8	>sp|Q6UWP8|SBSN_HUMAN Suprabasin OS=Homo sapiens OX=9606 GN=SBSN PE=1 SV=2	-0.185455	1.46816	-0.0168756	0.329821	-1.19702	-0.533067	0.486484	-0.413042	0.893692	-1.57705	-1.9563	-1.87072	0.584138	0.406268	-0.701412	-0.1818	-0.0308915	-0.92033	-5.43361	-0.355339	-1.30403	1.7657	1.67315	-0.110824
Q00973	#N/A								-1.80964	0.620103					0.630695				1.48014				-0.901142
P19367	>sp|P19367|HXK1_HUMAN Hexokinase-1 OS=Homo sapiens OX=9606 GN=HK1 PE=1 SV=3						-3.18712			-0.940615	2.47541	-0.447956	-0.569053		-0.498035	-0.785857			1.27649			0.197334	1.37454	0.125637
Q9P232	>sp|Q9P232|CNTN3_HUMAN Contactin-3 OS=Homo sapiens OX=9606 GN=CNTN3 PE=1 SV=3		-1.0348		-1.14841	-0.187602	-0.0409455		1.74948	0.478733		-0.824508	-0.937409	0.691908	0.465717	-0.333735	-0.484487	0.0299766	0.556474	-1.70228	1.78874	0.569189	0.35375	-0.930579
P05067	>sp|P05067|A4_HUMAN Amyloid-beta precursor protein OS=Homo sapiens OX=9606 GN=APP PE=1 SV=3	0.467659	-2.5949	1.43899	1.41952	-3.58878	2.20118	2.47867	2.08079	-0.923183	0.0582324	-1.58185	-5.13843	-0.143766	-4.16242	-0.916843	-0.903006	2.1518	-0.443531	1.5718	1.39107	-0.0452682	-2.05967	-1.78369	-1.40452
P05156	sp|P05156|CFAI_HUMAN Complement factor I OS=Homo sapiens OX=9606 GN=CFI PE=1 SV=2	-3.37951	0.963408	-2.37945	-2.5426	1.2154	-1.92508	-1.77406	-1.61265	-0.79931	-2.28427	1.09007	3.10749	-2.18931	1.87943	-0.99806	-2.4733	-2.33177	0.621281	-5.99764	-3.41395	-0.867907	-1.28177	-0.856361	-0.633739
P18428	sp|P18428|LBP_HUMAN Lipopolysaccharide-binding protein OS=Homo sapiens OX=9606 GN=LBP PE=1 SV=3		0.11709		-1.54526	1.12156	-0.248714	-0.822433	-0.538945		0.0848772	0.405772	1.63657		1.7868	0.805421	-0.659034	-0.243896	0.796244	-0.542304		-0.442761	-0.436994	-0.914044
O75083	sp|O75083|WDR1_HUMAN WD repeat-containing protein 1 OS=Homo sapiens OX=9606 GN=WDR1 PE=1 SV=4	-0.496536	-0.333541			-0.313084	1.00945		-0.897692	-0.197183		0.604778	1.01153		0.241984	-1.00257		1.44849	0.745292	1.11563	-0.0382612	-1.11433	0.359476	0.956412
Q9ULF5	sp|Q9ULF5|S39AA_HUMAN Zinc transporter ZIP10 OS=Homo sapiens OX=9606 GN=SLC39A10 PE=1 SV=2		-0.126235		-1.1614	0.297865	0.660277		0.885022	1.28233	-1.00837	0.0867113	-0.580479		-0.16303	1.46726		-0.806732	0.978371	0.0469502		1.2126	0.314279	-0.625846
P20774	sp|P20774|MIME_HUMAN Mimecan OS=Homo sapiens OX=9606 GN=OGN PE=1 SV=1	-0.302166	0.343977	-0.71416	-0.410338	1.66946	0.570592	1.0805	0.380316	0.195868	-0.150742	1.56481	1.66635	-0.976995	0.63418	0.0614917	-0.515099	0.900369	0.79306	1.96068	-0.114724	-0.340553	-0.767077	-0.708811	-1.28727
P49641	>sp|P49641|MA2A2_HUMAN Alpha-mannosidase 2x OS=Homo sapiens OX=9606 GN=MAN2A2 PE=2 SV=3	0.310292	0.89396	-0.534011	-0.811263	0.474619	1.21444	-0.437216	0.612027	0.718854	0.131274	0.993688	0.449376	-1.79662	0.4827	0.466215	0.0558526	-0.486291	1.52209	1.07183	-0.979974	0.369591	0.369191	-1.28433	0.0477533
P54289-2	>sp|P54289|CA2D1_HUMAN Voltage-dependent calcium channel subunit alpha-2/delta-1 OS=Homo sapiens OX=9606 GN=CACNA2D1 PE=1 SV=3	1.59813	0.428941	0.819711	0.866847	-0.0448772	0.407858	-0.460559	1.24801	1.14713	1.23945	0.0505706	-0.362498	0.622027	-0.663022	-0.318253	-0.494148	0.706726	0.77678	2.82856	0.963145	0.940362	-1.23053	-1.07694	-2.88636
Q8TEA8	#N/A								-0.0553811	-0.429527									0.982006				-0.277008	0.426583
Q08188	sp|Q08188|TGM3_HUMAN Protein-glutamine gamma-glutamyltransferase E OS=Homo sapiens OX=9606 GN=TGM3 PE=1 SV=4	0.337421	1.83076	0.0609013	0.192254	-0.27522	-0.223591	0.131667	-0.640664	0.326909	-0.251168	-1.30633	-0.338982	1.74693	-0.140059	-0.0358191	-0.015451	-1.46928	-1.13643	-1.71655	0.180018	-1.02895	1.11569	1.1795	0.468411
Q13835-2	#N/A	-1.22087	1.57969	-0.806267	-0.0241862	-0.803616	-0.356082	0.07584	-1.1647	-1.62736	-2.68724	-1.84572	-1.12115	0.678246	-0.0743979	0.762414	-0.818834	-1.80949	-1.89182	-5.96013	-0.625976	-1.96368	-0.775399	1.80694	-0.240765
P11047	sp|P11047|LAMC1_HUMAN Laminin subunit gamma-1 OS=Homo sapiens OX=9606 GN=LAMC1 PE=1 SV=3		0.649256	-0.316503	-0.0902856	0.392117	-0.535628		-0.578148	0.908193	0.895223	0.721325	0.347255		1.52909	1.55022	0.0972714	-0.325253	0.610745	1.32059	0.150485	0.00292129	-0.576139	-0.363611
Q96P63-2	#N/A	0.528896	2.18181	-0.7596	0.45224	-0.11065	-0.250579	-1.12954	-0.538999	-0.436194	-1.01265	-0.529231	0.0460507	0.190656	0.307428	0.152529	0.139906	-0.795208	-0.82802	-2.1724	-0.177335	-1.00018	0.221029	1.11413	0.099174
P08727	sp|P08727|K1C19_HUMAN Keratin, type I cytoskeletal 19 OS=Homo sapiens OX=9606 GN=KRT19 PE=1 SV=4	-1.24822	-0.918637	1.383		0.201456	-1.85543	-0.402079		-1.07118		-0.0592837		0.0721529		2.13535	0.54609	2.66841	-0.752586	-3.61533	-0.156148	-0.354344	0.0206452	1.07648	1.5114
P22531	#N/A	1.45701	-0.210774	2.24305	-0.184198	1.19166	-0.871959	0.683672	-0.483096	-1.12689	-0.125302	-1.6156	-1.71647	1.36252	-1.35648	0.243309	-2.22213	1.26026	-0.824989	-0.537028	0.434711	-0.729317	-0.118829	-0.033158	1.94656
Q9NZ53	>sp|Q9NZ53|PDXL2_HUMAN Podocalyxin-like protein 2 OS=Homo sapiens OX=9606 GN=PODXL2 PE=1 SV=1	-0.549975	-0.717783	-1.70753	0.0219258	-0.241574	1.79698	-1.46853	1.48354	0.900411	0.506885	1.15102	-0.243498	-0.0830588	0.241452	0.0754675	-1.03974	1.54005	0.910927	0.604828	1.3105	0.977005	-0.00352442	-0.782237
Q92673	>sp|Q92673|SORL_HUMAN Sortilin-related receptor OS=Homo sapiens OX=9606 GN=SORL1 PE=1 SV=2		-0.982078	0.548034	0.50774	-0.61998	0.457901		0.631833	0.909564		-0.71678			0.543785	0.53673	0.901481	-0.830735	-0.555901	-0.112118	0.655094	0.944509	1.29518	-0.758561
Q969P0	>sp|Q969P0|IGSF8_HUMAN Immunoglobulin superfamily member 8 OS=Homo sapiens OX=9606 GN=IGSF8 PE=1 SV=1	0.197516	-0.530372	0.439792	0.492591	0.228538	0.45924	0.551119	0.664164	0.717441	0.184411	-0.297911	0.00977723	0.666187	-0.449079	0.132534	0.904876	-0.171452	0.0715317	0.203665	1.29359	0.559713	1.38238	-0.510743
P06732	>sp|P06732|KCRM_HUMAN Creatine kinase M-type OS=Homo sapiens OX=9606 GN=CKM PE=1 SV=2		0.254241				0.0723575		-1.3142	-1.02539	-0.138801	1.06775	-0.828972		1.27832	-0.544804		-1.09091		0.00184745	0.643573	0.465161	0.668059	0.264655
P02748	sp|P02748|CO9_HUMAN Complement component C9 OS=Homo sapiens OX=9606 GN=C9 PE=1 SV=2	-1.52424	1.1561	1.58571	-0.298848	0.554091	-0.323281	0.357095	-0.848713	-0.945009	-0.618361	1.06958	1.17299	1.33723	1.65306	1.04549	-0.752408	-1.46363	-0.360024	1.71717	-1.02332	0.867918	0.995931	-0.235381
Q96QA5	sp|Q96QA5|GSDMA_HUMAN Gasdermin-A OS=Homo sapiens OX=9606 GN=GSDMA PE=1 SV=4	0.42869	0.947495	1.07224	1.18337	-0.569395	-1.49768	0.341669	-0.77604	-0.883962	1.88083	-1.42055	0.102706	0.30711	-0.631055	0.878924	0.545496	1.5021	-0.45646	0.32622	0.939138	-0.426722	1.13438	0.761961
P02679	>sp|P02679|FIBG_HUMAN Fibrinogen gamma chain OS=Homo sapiens OX=9606 GN=FGG PE=1 SV=3		-2.44026	-1.24759			-7.02458		0.0815042				-0.181681	2.14712	-1.86197	-2.28764	3.32142	0.488086	-3.28331	-5.93758	0.924175		-3.67746	-1.9184
Q14982-3	>sp|Q14982|OPCM_HUMAN Opioid-binding protein/cell adhesion molecule OS=Homo sapiens OX=9606 GN=OPCML PE=1 SV=1	0.264106	-0.540689	0.512476	-0.233505	-0.276394	0.669501	0.538679	1.58836	0.651226	1.62653	0.467821	-0.0897821	-0.0412959	-0.854591	-0.239958	0.268747	1.27813	0.94369	0.745394	0.132475	0.767888	-0.334391	-0.431515	-0.514163
P13647	sp|P13647|K2C5_HUMAN Keratin, type II cytoskeletal 5 OS=Homo sapiens OX=9606 GN=KRT5 PE=1 SV=3	-0.508272	1.72926	-0.237917	0.487985	-0.75636	-0.421201	-1.10784	-0.617809	-0.750676	-1.00928	-0.9216	-0.923063	0.922089	0.0361098	-0.188615	-0.636594	-0.652935	-1.01716	-9.38831	0.933081	-0.923457	0.245691	2.02759	0.746523
P25705	sp|P25705|ATPA_HUMAN ATP synthase subunit alpha, mitochondrial OS=Homo sapiens OX=9606 GN=ATP5F1A PE=1 SV=1	-0.79881	-1.76857	-0.481704	-0.67449	-1.79784	0.00424393		-1.23246	0.125969	1.12134	0.282846	-0.0393188	-1.5591	-0.0172291	0.212288	-1.34984	-1.33546	-1.20146	-0.511133	1.14363	0.690358	3.36977	0.929324
Q08380	sp|Q08380|LG3BP_HUMAN Galectin-3-binding protein OS=Homo sapiens OX=9606 GN=LGALS3BP PE=1 SV=1	0.236256	0.774564	0.989393	1.29416	0.639315	0.309294	1.0652	-0.111513	0.212329	0.918855	0.974541	0.626205	0.337135	0.551856	0.768171	0.669968	0.329972	-0.127976	2.12629	-0.0808451	0.364297	-0.155351	-0.460777	-0.287187
Q15818	>sp|Q15818|NPTX1_HUMAN Neuronal pentraxin-1 OS=Homo sapiens OX=9606 GN=NPTX1 PE=1 SV=2	0.389345	-0.585678	0.496914	0.585193	-0.0683477	0.607269	1.22583	1.32688	0.129458	0.584338	-0.752563	-1.52445	0.796477	-1.36	0.728254	-0.150003	1.04837	0.279971	3.4913	1.52157	0.81463	0.107635	-0.590681
P35858-2	Insulin-like growth factor-binding protein complex acid labile	-0.36556	1.30159	0.276607	-0.321498	2.85687	1.04412	0.649578	-1.04361	0.290354	0.0639453	0.421774	1.49471	0.189332	0.630574	-0.875276	-0.367316	-3.96134	-0.271021	5.15941	-0.979198	0.0123065	-0.542305	-0.848205	0.571574
O95965	#N/A					1.03851	-1.68909		-1.12079	0.16177		-0.372968	0.320353		-0.0564137				1.48225				-0.500505	-0.314813
P36222	>sp|P36222|CH3L1_HUMAN Chitinase-3-like protein 1 OS=Homo sapiens OX=9606 GN=CHI3L1 PE=1 SV=2	1.60826	-2.44816	0.9163	1.77806	-2.16028	0.430714	-0.840836	0.970639	-0.944044	2.22431	0.6679	-4.8301	0.024231	-2.11507	1.1169	1.11677	-0.220142	-1.79502	-6.09644	1.37305	0.345418	1.35844	0.478201	-1.32395
Q08ET2	#N/A	0.560155	-1.2743	-0.753069		-0.794178		0.305704	0.516171		0.494738	1.44743	-0.244385		1.09755		-1.49285	1.32241		2.44061	-0.877053	0.885996	0.686142	-1.71692
Q93088	#N/A						-3.37607			0.0328348	1.13652	0.471314	-0.21943					-0.0700564	-0.563707	-0.328052	0.268136	0.880131	2.65171	-0.185372
P23435	>sp|P23435|CBLN1_HUMAN Cerebellin-1 OS=Homo sapiens OX=9606 GN=CBLN1 PE=1 SV=1	0.410372	-0.620671	0.250519	-0.835598	-2.15823	1.11581	1.40112	0.956201	0.432157	0.022391	0.774036	-1.12641	0.449189	0.243116	0.131244	1.27861	-0.358924	-0.11044	0.276661	0.334516	1.08177	1.57587	-0.831501
P36955	sp|P36955|PEDF_HUMAN Pigment epithelium-derived factor OS=Homo sapiens OX=9606 GN=SERPINF1 PE=1 SV=4	-2.41513	-0.697078	-1.7061	0.253865	0.747197	-2.52637	-2.40197	-1.35771	-0.358286	-1.33838	-0.00370197	4.86068	-0.0993809	-0.333576	-0.918692	-2.09154	-3.03547	1.37412	-7.29778	-1.14129	-0.798435	-2.78374	-1.59951	-2.11873
P68431	>sp|Q16695|H31T_HUMAN Histone H3.1t OS=Homo sapiens OX=9606 GN=H3-4 PE=1 SV=3		-2.85539		-3.10263	-3.92953	-6.96451		-2.92991	-1.90508	-1.60458	-1.25159	-1.15629		-2.20296	-1.61517		0.0743243	-2.64205	-2.24376	-0.954203	-3.20483	-5.52368	2.15057
Q99798	sp|Q99798|ACON_HUMAN Aconitate hydratase, mitochondrial OS=Homo sapiens OX=9606 GN=ACO2 PE=1 SV=2		-2.08142			-1.56086	-0.651808			-0.516988	0.22279	-0.363764	-0.95454		-1.14351	1.6342			-1.19433	-2.43085	1.43368	-1.2285	2.41392	0.981622
Q9UBC9	>sp|Q9UBC9|SPRR3_HUMAN Small proline-rich protein 3 OS=Homo sapiens OX=9606 GN=SPRR3 PE=1 SV=2			-0.00548657						-1.36127		-2.26691			-1.16014			1.3056						0.459977
P30101	sp|P30101|PDIA3_HUMAN Protein disulfide-isomerase A3 OS=Homo sapiens OX=9606 GN=PDIA3 PE=1 SV=4		-0.668308				-0.97974			-0.457153			1.00263		-0.404967				-0.286594	-1.4818	0.718207		0.427736	1.47984
P09668	>sp|P09668|CATH_HUMAN Pro-cathepsin H OS=Homo sapiens OX=9606 GN=CTSH PE=1 SV=4		0.317879	-1.21765	-0.187038	-1.01384	0.0738318		-0.74652	1.03522	1.02893	0.395783	1.45218	0.950078	-1.34985	0.0535657	0.0160424	-0.926065	0.329211	0.768963	1.17502	1.82108	0.557502	-1.26418
P15151	>sp|P15151|PVR_HUMAN Poliovirus receptor OS=Homo sapiens OX=9606 GN=PVR PE=1 SV=2	-0.664384	-0.255269	-2.27024	0.302285	-0.259989	1.11831	-1.5624	1.30665	1.16293	0.578986	-0.0932838	0.0974175	0.253084	-0.117897	0.481718	0.207559	-0.175416	0.370867	1.09754	0.432135	0.847909	-0.462062	-0.889344
Q13510	>sp|Q13510|ASAH1_HUMAN Acid ceramidase OS=Homo sapiens OX=9606 GN=ASAH1 PE=1 SV=5	-0.476953	0.601394	0.132237	1.02131	-0.581887	0.931039		0.128111	0.842894	0.2999	-0.333144	-0.199666	1.45051	0.35492	0.681349	1.32054	-0.79534	-0.0546275	0.130792	0.476527	0.547338	1.16493	0.238977	-0.476734
P10643	sp|P10643|CO7_HUMAN Complement component C7 OS=Homo sapiens OX=9606 GN=C7 PE=1 SV=2	-1.54585	0.249546	-3.91513	-2.03055	1.12316	-1.3326	-0.749354	-1.1697	0.758608	-1.09395	1.93944	1.94391	-2.13873	1.85041	-1.50801	-1.88273	-2.07348	1.71142	-4.89791	-3.02718	-1.22558	-0.421642	-0.478035	-1.05682
P04156	>sp|P04156|PRIO_HUMAN Major prion protein OS=Homo sapiens OX=9606 GN=PRNP PE=1 SV=1	0.432181	-0.831326	0.403463	0.622605	-0.157078	1.2515	1.41138	1.20238	0.222115	1.00316	0.366586	0.17625	1.02826	0.122863	-0.161584	-0.418498	0.882665	0.648521	-0.150585	0.67019	0.237174	0.401362	-0.452792	-0.665552
Q02487	>sp|Q02487|DSC2_HUMAN Desmocollin-2 OS=Homo sapiens OX=9606 GN=DSC2 PE=1 SV=1		-4.48676				-0.510843		0.0636774	0.465875	1.52122	-0.435751	0.721912		0.0807391			-0.57993	0.0644248		1.39415	0.500874	0.37905	0.287842
P22105	>sp|P22105|TENX_HUMAN Tenascin-X OS=Homo sapiens OX=9606 GN=TNXB PE=1 SV=5		0.322104	-1.25987	-1.47785	1.38946	-0.22453	-0.156284	-0.386576	-0.247269	-1.94935	0.31882	1.39271	1.59374	1.2288	-0.505545	1.21098	1.72287	0.515592	-0.627121	-1.25486	-1.27231	-1.38755	-1.19747
Q96CX2	sp|Q96CX2|KCD12_HUMAN BTB/POZ domain-containing protein KCTD12 OS=Homo sapiens OX=9606 GN=KCTD12 PE=1 SV=1		0.950011			-0.29605	-0.568506		0.595717			0.111777	-0.79087		1.36183	1.22052	-0.459915	0.154326	1.27296	1.37756		-0.475671	0.197685	-0.75137
P10916	#N/A		-0.462459			0.029679	0.569378		-0.370855	-0.629869	0.598056	0.545855	1.14119		-0.699963	1.35385	-0.664541	0.143024	-0.343266	1.09131	1.11831	-0.0350042	2.03355	-0.0922682
Q9UF33	>sp|Q9UF33|EPHA6_HUMAN Ephrin type-A receptor 6 OS=Homo sapiens OX=9606 GN=EPHA6 PE=1 SV=3								0.212994	0.229183		0.0518428	-1.35919		1.14599				-0.116244			0.271162	0.733224
P02814	#N/A	-0.0729619	-0.189941	0.884044	0.716512	-0.82526	-0.57929	-0.312033	0.165185	-0.652668	0.794869	-0.555964	-0.950522	2.13929	0.556139	0.229526	-0.569832	-0.880962	-0.64667	-0.63631	1.38533	0.100688	1.40172	-0.0142881	0.92447
Q96ID5	>sp|Q96ID5|IGS21_HUMAN Immunoglobulin superfamily member 21 OS=Homo sapiens OX=9606 GN=IGSF21 PE=2 SV=1	0.443676	-0.746699	-0.670934	0.105842	-0.215629	0.673864	0.447792	1.36126	0.915847	0.554645	-0.515148	-0.0629238	0.0139698	0.177623	0.852609	0.853556	0.62115	1.15405	-0.0598318	1.22522	0.845049	-0.692608	-1.54313
P07384	sp|P07384|CAN1_HUMAN Calpain-1 catalytic subunit OS=Homo sapiens OX=9606 GN=CAPN1 PE=1 SV=1		1.66685			-3.1935	-1.26964		-1.50771	0.347882					-0.405526	0.399311	-0.588394		-0.197618		-0.155408		1.21812	1.33859
P51693-2	>sp|P51693|APLP1_HUMAN Amyloid beta precursor like protein 1 OS=Homo sapiens OX=9606 GN=APLP1 PE=1 SV=3	-0.301137	-0.86026	0.113821	0.61536	-0.488563	0.708415	-0.0496277	2.02178	0.546557	0.456527	0.018487	-0.700494	-0.662166	-0.832094	-0.341118	-0.341687	1.19482	0.957403	-1.95747	0.911334	0.358342	0.0656146	-0.606117	0.658566
O95969	>sp|O95969|SG1D2_HUMAN Secretoglobin family 1D member 2 OS=Homo sapiens OX=9606 GN=SCGB1D2 PE=2 SV=1		-0.668149		1.08131		0.655237		-0.204799	-0.513132	-1.31684	-1.68065	0.433612	0.702397	-0.670957	-1.26861	1.12622	-0.682075	-0.110731	0.00172586	0.0280611		2.30854	1.52328
P35908	sp|P35908|K22E_HUMAN Keratin, type II cytoskeletal 2 epidermal OS=Homo sapiens OX=9606 GN=KRT2 PE=1 SV=2	0.694384	1.57743	0.851101	1.57941	-0.603656	-0.0499015	-0.444159	-0.400498	-0.426405	0.206148	-0.755338	-0.707701	0.42748	-0.00862603	0.419774	-0.101142	-0.303819	-0.576703	-4.20104	1.26229	-0.271806	0.947299	0.595234	2.2186
Q9BX67	>sp|Q9BX67|JAM3_HUMAN Junctional adhesion molecule C OS=Homo sapiens OX=9606 GN=JAM3 PE=1 SV=1	0.0196691	-0.189153	1.99995	0.593526	-0.487516	0.0974189	0.78703	0.862821	1.26041	1.63038	-0.437215	0.0473533	0.422403	-0.930217	0.653439	0.0894583	1.76448	-0.486606	0.271574	0.156866	0.808464	-0.117537	-0.532206	-0.954315
P07686	sp|P07686|HEXB_HUMAN Beta-hexosaminidase subunit beta OS=Homo sapiens OX=9606 GN=HEXB PE=1 SV=4	0.962532	0.414572	1.72416	0.870368	-0.560219	0.595545	-0.357729	0.44718	0.547719	1.32037	0.552703	-0.258001	1.40642	-0.436467	0.653442	0.770493	-0.457649	0.0355367	-1.30724	0.724807	0.686692	1.06754	-0.735357	1.4027
A0A075B6P5	>sp|A0A075B6P5|KV228_HUMAN Immunoglobulin kappa variable 2-28 OS=Homo sapiens OX=9606 GN=IGKV2-28 PE=3 SV=1		-0.357784			0.00159076	1.61792		-0.0540698	-1.76184	-1.53259	0.410388	-0.962906		1.64776	0.0398816	0.761055	1.0646	-0.0319146	2.62648	0.46315	-3.35565	1.58967	0.547168
Q12841	#N/A					0.0294666	-1.73019						0.610819		-0.00546941				1.03751
P62993	sp|P62993|GRB2_HUMAN Growth factor receptor-bound protein 2 OS=Homo sapiens OX=9606 GN=GRB2 PE=1 SV=1		-0.144629			-0.166079	-0.0206708		0.43447	0.852432	-2.12479	1.22857	0.492968		0.433158	0.597023	-0.148912	0.204117	1.11183	1.16218	0.179785	0.349267	-0.0370151	-0.058064
P09493	sp|P09493-7|TPM1_HUMAN Isoform 7 of Tropomyosin alpha-1 chain OS=Homo sapiens OX=9606 GN=TPM1		-1.34391				-1.90347		-1.44566	-2.37353	-1.65741	-1.61437	-2.29553		-1.6953	2.16845	-1.09884		-2.24406	-2.92801	-0.97755	-0.935812	-0.627629	2.60697
Q96BZ4	>sp|Q96BZ4|PLD4_HUMAN 5'-3' exonuclease PLD4 OS=Homo sapiens OX=9606 GN=PLD4 PE=2 SV=2	-0.401809	0.180824	-1.12584	-0.0761488	0.587472	1.4564	-1.31599	0.117702	0.977394	0.355135	0.14955	0.689355		1.15793	-0.020322	0.00465683	0.0984432	0.660985	-0.029461	0.11364	0.888015	0.832672	-1.80866
P13591	sp|P13591-1|NCAM1_HUMAN Isoform 2 of Neural cell adhesion molecule 1 OS=Homo sapiens OX=9606 GN=NCAM1	0.724115	0.620744	0.158297	0.734211	0.310409	0.816385	0.473991	1.11212	1.04689	0.778289	0.78805	0.17996	-1.14851	0.077571	-0.817793	-0.700498	0.673812	1.04988	3.88464	0.042069	0.265128	-0.196119	-0.66031	-0.867552
P05141	sp|P05141|ADT2_HUMAN ADP/ATP translocase 2 OS=Homo sapiens OX=9606 GN=SLC25A5 PE=1 SV=7	0.55952	-1.6693	1.03977	-0.0461439	-1.22	-0.209737	0.0524766	-1.12949	-0.383531	1.92293	0.0874022	0.229931	0.108111	-1.06318	2.06836	0.314452	-1.45816	-0.990056	0.783472	1.18785	0.960459	2.98557	0.500458
Q9UBX1	sp|Q9UBX1|CATF_HUMAN Cathepsin F OS=Homo sapiens OX=9606 GN=CTSF PE=1 SV=1	0.613544	-0.752552		-1.76593	1.39287	0.645185	-0.0407965	0.214503	-0.069406	-0.304794	0.36749	0.59027		1.34469	-0.00246096	0.853116	-1.13003	0.71523	0.928975	0.206696	0.276775	0.657912	-0.295251
P12111-5	#N/A		-0.352981									0.0337139	-0.0519646		0.573389				1.33565				-0.157234
O43493	>sp|O43493|TGON2_HUMAN Trans-Golgi network integral membrane protein 2 OS=Homo sapiens OX=9606 GN=TGOLN2 PE=1 SV=4	0.904206	-0.703694	0.683613	0.440373	0.00245822	0.919841	0.955478	0.254879	1.15671	1.54211	0.640773	0.194187	0.574331	0.0467796	-0.784251	-1.24681	1.0589	0.315558	1.08699	1.17966	1.01492	0.235119	-0.665434	-0.0345318
P0DTE7	>sp|P0DUB6|AMY1A_HUMAN Alpha-amylase 1A OS=Homo sapiens OX=9606 GN=AMY1A PE=1 SV=1	1.40175	0.224648	1.71572	1.50718	-0.22496	-0.18823	0.757951	-0.0611499	-0.165601	0.549702	0.844641	-0.307745	1.6457	0.0391368	0.409026	0.629697	-0.170002	-0.297475	-1.04051	0.837404	0.460206	0.507661	-0.30758	0.226572
Q99497	sp|Q99497|PARK7_HUMAN Parkinson disease protein 7 OS=Homo sapiens OX=9606 GN=PARK7 PE=1 SV=2	1.17809	0.0213041	-0.688169	0.698663	-0.827926	-0.358363		0.343423	0.532473	-0.876225	0.549684	0.634927		0.563673	-0.212565	0.0271952	1.07288	0.423261	0.619813	-0.185043	0.936119	0.102258	1.18799
P21246	#N/A	-0.652377	-0.978623	-0.275347	-0.509772	0.175646	0.933235	-2.5544	0.865791	1.5248	-0.111204	-0.0147665	-0.505459		-0.454587	0.523658	-1.38155	0.502212	0.670726	0.33306	0.92353	0.985992	1.00561	-0.41135	1.03893
P08779	>sp|P08779|K1C16_HUMAN Keratin, type I cytoskeletal 16 OS=Homo sapiens OX=9606 GN=KRT16 PE=1 SV=4	-4.4012	-1.1101	-2.44416	-2.66762	-4.24671	-4.09507	-8.00667	-1.55131	-2.8379	-2.04478	-2.8828	-4.80152	-2.77713	-3.50535	-4.01654	-4.24865	-4.4735	-2.47475	-23.4346	1.09694	-3.38189	-4.17362	3.62635	-0.563519
P25789	sp|P25789|PSA4_HUMAN Proteasome subunit alpha type-4 OS=Homo sapiens OX=9606 GN=PSMA4 PE=1 SV=1	0.0143267	1.4568	-0.566292	0.736978	-2.49647	-0.231154		-0.785503	-0.442687	-0.947621	-1.25726	-0.352025		-0.0523631	1.12606	-0.384985	1.08245	-0.979793	-1.34297	0.453899		0.905328	1.56426
P68133	sp|P68133|ACTS_HUMAN Actin, alpha skeletal muscle OS=Homo sapiens OX=9606 GN=ACTA1 PE=1 SV=1	-1.87912	-1.77084	-2.49053		-1.57842	-0.587482		-1.08486	0.238062	0.190362	-0.110604	0.923944	-1.69229	-0.143271	-0.79917	-2.90725	-1.29606	-1.8113	1.7377	2.43509	0.363622	1.90164	1.52806
P00738	sp|P00738|HPT_HUMAN Haptoglobin OS=Homo sapiens OX=9606 GN=HP PE=1 SV=1	-9.36989	-5.55241	3.42098	0.280896	1.65089	-9.26879	1.09897	-0.167605	-0.0403364	-0.951942	-7.47522	-5.46003	-7.68429	2.59575	1.74638	-4.67714	-10.6436	0.768011	-49.3275	-0.838055	0.709864	-0.0594795	-0.309726	5.22021
P30086	sp|P30086|PEBP1_HUMAN Phosphatidylethanolamine-binding protein 1 OS=Homo sapiens OX=9606 GN=PEBP1 PE=1 SV=3	0.125425	1.30592	1.75159	-1.37951	-1.69083	-1.28595		0.673913	0.501779	-3.43492	-1.37069	-1.47663		-0.143481	0.0623065	1.10304	-0.138504	-0.07484	-0.632716	0.559357	0.303932	0.575885	1.01136
Q02413	>sp|Q02413|DSG1_HUMAN Desmoglein-1 OS=Homo sapiens OX=9606 GN=DSG1 PE=1 SV=2	0.911082	1.86585	-0.17183	0.851565	-0.993859	-0.841453	-0.305211	-0.476465	-0.655032	-1.195	-1.22764	-0.986571	0.29252	0.0810942	0.107096	-0.109312	-1.22089	-1.12469	-4.91261	0.399774	-0.823251	0.032489	1.50196	0.615097
Q86YZ3	>sp|Q86YZ3|HORN_HUMAN Hornerin OS=Homo sapiens OX=9606 GN=HRNR PE=1 SV=2	-0.455146	2.36608	0.306102	0.832113	-0.126391	-1.39623	0.851158	-0.284824	-0.92035	-0.453009	-0.924071	-0.45497	0.0547208	1.12377	0.0204657	0.0327767	-1.68115	-0.86019	-7.86982	0.0510651	-0.693303	1.58351	-0.277012	3.78899
P02533	sp|P02533|K1C14_HUMAN Keratin, type I cytoskeletal 14 OS=Homo sapiens OX=9606 GN=KRT14 PE=1 SV=4	-2.01645	1.15382	-0.522481	-0.486077	-1.26108	-1.21489	-2.76609	-0.857051	-0.978071	-0.736336	-1.24106	-1.45254	-0.491803	-0.723766	-1.16767	-1.37032	-1.88036	-1.25255	-15.6463	0.96225	-1.46901	-0.597548	3.13718	2.29021
P55083	>sp|P55083|MFAP4_HUMAN Microfibril-associated glycoprotein 4 OS=Homo sapiens OX=9606 GN=MFAP4 PE=1 SV=2	0.520668	0.972373	1.39009	0.803584	0.167739	0.141208	-0.791683	0.0299867	0.706845	0.81421	1.34672	1.01715	-3.10221	1.16377	1.1842	0.522479	0.75102	0.272062	0.663429	-0.266632	0.354403	-0.111988	-0.480088	-0.565382
P10253	sp|P10253|LYAG_HUMAN Lysosomal alpha-glucosidase OS=Homo sapiens OX=9606 GN=GAA PE=1 SV=4		0.475892	-0.664806	-0.0699213	-1.32451	0.587716		0.610552	1.0835	-0.0388525	-0.79939	-0.748358		0.675617	1.14992	0.890562		0.894062	-1.79927	0.289826	0.302465	1.76453	-0.147326	0.416854
P07225	sp|P07225|PROS_HUMAN Vitamin K-dependent protein S OS=Homo sapiens OX=9606 GN=PROS1 PE=1 SV=1		0.672371	-0.847463	-0.0654391	0.58046	-0.411697		-0.666518	0.240317	-0.284732	0.62529	0.284478	1.09216	0.904509	-0.323686	2.19418	0.4606	0.348541	-0.988528	-0.751308	0.658979	0.55929	-0.102374
Q8IYE1	>sp|Q8IYE1|CCD13_HUMAN Coiled-coil domain-containing protein 13 OS=Homo sapiens OX=9606 GN=CCDC13 PE=1 SV=2		-0.193392	-0.809753	1.18159	0.50492	0.896391	0.19886	0.404688		-0.469756	-0.374219	0.177738			1.5433	0.0906452				0.974816		0.00106114	-0.496298
O95502	>sp|O95502|NPTXR_HUMAN Neuronal pentraxin receptor OS=Homo sapiens OX=9606 GN=NPTXR PE=3 SV=2	1.49403	-0.937282	0.539381	-0.667598	-0.299546	1.1445	0.568486	1.4237	1.15122	0.372025	0.0575091	-0.828334	-0.959244	-1.56389	-0.277942	-0.316188	0.949087	0.127793	2.19618	0.406242	0.641817	-0.891429	-1.57573	3.11116
Q9NR34	>sp|Q9NR34|MA1C1_HUMAN Mannosyl-oligosaccharide 1,2-alpha-mannosidase IC OS=Homo sapiens OX=9606 GN=MAN1C1 PE=1 SV=1	0.0833866	0.796752	0.912002	-0.510717	0.701088	-0.132716	-0.542772	-0.687213	-0.500034	-0.708078		1.60042		1.2079	0.882057	1.54525	0.760767	0.141663	2.31506	-1.29769	-1.18358	-0.124425	-0.533534
P02741	sp|P02741|CRP_HUMAN C-reactive protein OS=Homo sapiens OX=9606 GN=CRP PE=1 SV=1		-2.45506			-1.75435	-0.571884		-2.63218			-1.55035	1.50181	1.11252	-0.673361	1.60736	-0.401212	-1.04535	-3.51159	-0.592759	-3.45669	3.22563	-1.77739	-0.691711
P00488	sp|P00488|F13A_HUMAN Coagulation factor XIII A chain OS=Homo sapiens OX=9606 GN=F13A1 PE=1 SV=5		0.118081			-0.232412						-1.9114	0.897491		1.49297				0.0436163
Q15848	sp|Q15848|ADIPO_HUMAN Adiponectin OS=Homo sapiens OX=9606 GN=ADIPOQ PE=1 SV=1		-0.221087			1.22118	-0.176175		-0.315047	-2.53022		0.519291	-1.72092		1.98661	1.65326	0.926538	-0.575757	1.05433		0.135936	-1.06011	0.131774	0.25932
O94910	>sp|O94910|AGRL1_HUMAN Adhesion G protein-coupled receptor L1 OS=Homo sapiens OX=9606 GN=ADGRL1 PE=1 SV=1	-0.0171821	-0.561931	0.43451	0.1076	-1.63726	1.49939	0.762886	1.55399	1.12306	0.275227	1.02652	-0.15381	-0.0748849	-1.00936	-0.805645	-0.757076	0.475979	1.05762	0.0214795	0.428361	0.671907	0.440429	-0.59322	-0.494771
P05546	sp|P05546|HEP2_HUMAN Heparin cofactor 2 OS=Homo sapiens OX=9606 GN=SERPIND1 PE=1 SV=3	-0.812881	0.269125	-0.917509	-0.465611	1.8062	0.0687369	0.543328	-0.761007	0.0539818	-1.32225	0.530555	3.0065	-1.81623	1.03888	-0.368414	-0.367693	-0.3007	0.840946	-1.57743	-1.10792	-0.492966	-0.870936	-0.875514	-0.204409
P32004	>sp|P32004|L1CAM_HUMAN Neural cell adhesion molecule L1 OS=Homo sapiens OX=9606 GN=L1CAM PE=1 SV=2	-0.399593	-1.95512	-0.710189		-1.1244	0.913359		0.935242	1.26984	-0.520504	-0.525149	-1.01677		-0.354462	0.02864	0.331182	-0.589132	0.696804	-0.373526	1.7134	1.53915	-0.00771377	-0.966892
P14923	>sp|P14923|PLAK_HUMAN Junction plakoglobin OS=Homo sapiens OX=9606 GN=JUP PE=1 SV=3	-0.551119	2.40717	-0.929698	-0.156405	-1.09609	-0.931214	-1.44343	-1.15854	-1.22743	-2.98228	-1.38735	-0.581414	-0.963811	-0.256198	0.165081	-1.23379	-2.18734	-1.7215	-15.1516	-0.33686	-1.76409	-0.142319	2.34984	0.853719
Q9HAR2	>sp|Q9HAR2|AGRL3_HUMAN Adhesion G protein-coupled receptor L3 OS=Homo sapiens OX=9606 GN=ADGRL3 PE=1 SV=2	-1.0581	-0.810516	-0.330044	-1.02387	-0.784717	1.26758		1.40144	1.03582	-2.02081	0.419246	0.59901		-0.1053	-0.235149	0.279895	-0.130364	1.26299	0.0482107	0.197795	1.15628	0.622857	-1.05227
Q7RTP6	#N/A	0.786756	-0.768689	0.272765	-0.33863	-0.0165522	0.638362	1.07418	0.401363	0.663266	-1.39784	1.31663	0.473315	0.846218	0.345776	1.11737	1.09335	0.471101	0.131167	1.52157	0.471211	0.385832	-0.20377	-1.13166
P07998	>sp|P07998|RNAS1_HUMAN Ribonuclease pancreatic OS=Homo sapiens OX=9606 GN=RNASE1 PE=1 SV=4	0.67449	-0.751189	0.0777547	0.817537	-0.0435397	1.74306	0.50071	1.44823	0.501044	0.080327	0.289493	0.195797	0.739077	-0.735662	-0.460392	-1.12004	1.51197	0.33014	-0.288731	0.673063	0.547948	0.257846	-0.106066	-0.793693
P13645	sp|P13645|K1C10_HUMAN Keratin, type I cytoskeletal 10 OS=Homo sapiens OX=9606 GN=KRT10 PE=1 SV=6	0.571309	1.70244	0.0581751	1.33905	-0.464061	0.0168838	-0.676876	-0.35169	0.109999	0.141839	-1.15445	-0.5548	-0.628307	0.152892	0.413965	0.0713647	-0.213998	-0.789245	-5.17693	0.457643	-0.642728	1.31948	1.43486	1.63117
Q16270	>sp|Q16270|IBP7_HUMAN Insulin-like growth factor-binding protein 7 OS=Homo sapiens OX=9606 GN=IGFBP7 PE=1 SV=1	-0.0180906	-0.185148	0.431429	0.697608	0.832762	0.832729	0.703327	0.763133	0.371962	2.51201	0.811926	-0.0503611	0.855623	-1.43452	-1.00497	-0.731581	1.10209	-0.0937785	2.41821	0.446407	0.546876	0.621943	-0.407804	0.346717
Q9UM22	sp|Q9UM22|EPDR1_HUMAN Mammalian ependymin-related protein 1 OS=Homo sapiens OX=9606 GN=EPDR1 PE=1 SV=2	0.71937	-1.24698	0.774911	-2.19084	-3.34084	1.13395	-1.00903	0.505116	0.405881	0.71557	0.322936	-1.56919		-1.41287	0.402521	1.30004	-1.0102	-0.627456	2.34647	0.727524	2.04131	0.842923	-1.51504	-0.502094
P48163	>sp|P48163|MAOX_HUMAN NADP-dependent malic enzyme OS=Homo sapiens OX=9606 GN=ME1 PE=1 SV=1	1.33239	-0.0620126	0.362072	0.368775	0.220231	-0.000398293	-1.42273	0.166851	0.626872	0.981575	-0.201109	-0.223187	-0.284833	0.361604	1.16365	0.375415	0.659707	0.291959	0.628391	0.863313	0.493722	0.883427	0.53833
Q15262	>sp|Q15262|PTPRK_HUMAN Receptor-type tyrosine-protein phosphatase kappa OS=Homo sapiens OX=9606 GN=PTPRK PE=1 SV=2	1.57634	-0.350491	1.04661	-0.250005	-0.296498	0.591837	-0.293353	0.760514	0.542393	-0.389942	-0.4523	-0.625637		0.344799	1.15267	1.19307	-0.562868	0.253983	0.204132	1.22823	1.51986	0.315548	-1.31902
Q9UKU6	>sp|Q9UKU6|TRHDE_HUMAN Thyrotropin-releasing hormone-degrading ectoenzyme OS=Homo sapiens OX=9606 GN=TRHDE PE=2 SV=1		-0.0236524			-0.82157			0.798065							0.956317	0.496851		0.611395			0.99455	-0.114841
P36980	>sp|P36980|FHR2_HUMAN Complement factor H-related protein 2 OS=Homo sapiens OX=9606 GN=CFHR2 PE=1 SV=1		-3.37052	-0.762271	1.06936	0.258353	-1.23217	1.84745	-0.998162	-0.16254	2.55284	-3.9087	-2.57139	-0.0617851	-1.01143	0.887951	0.770175	0.903176	-2.34267	3.13413	-0.297625	1.60474	2.58219	-0.213019	-0.156539
P01040	>sp|P01040|CYTA_HUMAN Cystatin-A OS=Homo sapiens OX=9606 GN=CSTA PE=1 SV=1	1.15037	0.523996	-0.847414	0.902674	-0.0433246	-1.01591	-1.8423	-0.143472	-0.844345	0.122364	-1.09796	-0.789016	0.69901	-1.19376	-0.073385	1.30319	-0.286893	-0.307029	0.253997	0.336512	-0.313761	1.91868	1.2745
P29508	>sp|P29508|SPB3_HUMAN Serpin B3 OS=Homo sapiens OX=9606 GN=SERPINB3 PE=1 SV=2	0.992947	1.46702	-1.4995	-0.275395	-0.183983	-0.531637	-2.92126	-0.623981	-0.0504483		-0.841231	-0.656177	0.188748	-0.480323	1.0102	1.42501	0.0797542	0.659555	-1.10735	-0.287266	-0.715051	0.891269	1.18874	-0.222283
P00558	sp|P00558|PGK1_HUMAN Phosphoglycerate kinase 1 OS=Homo sapiens OX=9606 GN=PGK1 PE=1 SV=3		-1.01172			0.418923	0.330263		-0.745784			0.0676324	-2.03597		1.84516	0.0978005	0.374635	-1.32383	0.763967		1.14391	-0.167714	1.10735	0.900965
Q5T749	>sp|Q5T749|KPRP_HUMAN Keratinocyte proline-rich protein OS=Homo sapiens OX=9606 GN=KPRP PE=1 SV=1	0.166658	1.89056	0.732936	1.23743	0.667111	0.205226	-1.13799	-0.278705	0.322151	-0.57558	-0.51511	0.30405	-0.595195	0.0215349	0.617654	-0.661495	0.906402	-0.576307	-6.53325	0.940585	-0.334124	0.972104	0.329489	0.5593
Q08174	>sp|Q08174|PCDH1_HUMAN Protocadherin-1 OS=Homo sapiens OX=9606 GN=PCDH1 PE=1 SV=2	1.07676	-0.16018	0.448893	-0.0574317	-0.161608	0.62487	1.12954	0.943624	1.37645	0.150378	0.614509	0.0606736	0.267675	-0.369683	-0.411724	-0.0979991	-0.179157	1.14435	1.78817	0.25372	0.538665	-0.548773	-1.01225	0.759304
P14625	sp|P14625|ENPL_HUMAN Endoplasmin OS=Homo sapiens OX=9606 GN=HSP90B1 PE=1 SV=1		-0.447281			1.34878			-0.44286	-0.862063		0.263123	-0.48802		0.77066	0.415249	1.11351		0.142418		0.130794		0.568226	1.2072
P69905	sp|P69905|HBA_HUMAN Hemoglobin subunit alpha OS=Homo sapiens OX=9606 GN=HBA1 PE=1 SV=2	-5.73602	-4.86492	4.83125	1.42787	-1.55375	-11.3771	-5.54914	-7.10972	-0.775298	3.8892	-4.8296	-3.82947	-2.68801	-6.48685	-6.76487	-5.49322	-6.77977	-4.27549	-9.33962	-3.53781	-2.01844	-0.38764	-4.1729	1.17989
P04179	>sp|P04179|SODM_HUMAN Superoxide dismutase [Mn], mitochondrial OS=Homo sapiens OX=9606 GN=SOD2 PE=1 SV=3	-1.53935	-0.0651522	-0.2353	0.174973	0.26285	0.499587		0.0687423	0.706328	1.21544	0.0509289	0.170811	-0.56946	1.03556	0.495009	0.415898	-0.32643	0.559294	0.0492088	1.54287	0.98145	1.20221	0.125072
P31151	>sp|P31151|S10A7_HUMAN Protein S100-A7 OS=Homo sapiens OX=9606 GN=S100A7 PE=1 SV=4		0.432676						0.0384228	-3.44358			-2.97407				2.51784		0.878081			-0.134229	0.413803	-0.108243
P15924	sp|P15924|DESP_HUMAN Desmoplakin OS=Homo sapiens OX=9606 GN=DSP PE=1 SV=3	-0.278779	1.08647	-0.637544	-0.343878	-1.40283	-1.41397	-0.778069	-1.28584	-1.04673	-2.21186	-1.69759	-1.04968	0.227759	-0.796103	-0.148715	-1.03439	-1.74399	-1.70467	-16.0739	-0.834344	-1.55512	-1.34991	2.43383	0.944121
P02747	sp|P02747|C1QC_HUMAN Complement C1q subcomponent subunit C OS=Homo sapiens OX=9606 GN=C1QC PE=1 SV=3	-1.87538	-0.270023	0.445844	0.791163	0.285529	1.35505	-0.922405	0.861655	0.480404	0.244824	0.194952	-0.619928	1.45632	0.179454	0.0644399	0.17057	0.554452	-0.23578	1.05425	1.20551	1.10285	0.495615	0.097269
Q8N1N4	>sp|Q8N1N4|K2C78_HUMAN Keratin, type II cytoskeletal 78 OS=Homo sapiens OX=9606 GN=KRT78 PE=1 SV=2	0.874209	1.71388	0.291915	0.741508	-0.020938	-0.725663	-0.373309	-0.424207	-0.530417	-0.638717	-0.734794	0.0675217	0.144053	0.249863	-0.0111009	-0.298741	0.0347841	-1.29087	-3.37941	-0.0578658	-1.18291	1.04941	1.46777	1.77743
P04264	sp|P04264|K2C1_HUMAN Keratin, type II cytoskeletal 1 OS=Homo sapiens OX=9606 GN=KRT1 PE=1 SV=6	0.501321	1.99118	0.193377	0.979976	-0.215694	-0.918574	-0.285482	-0.301354	-0.411022	-0.948326	-1.02987	-0.214585	0.551646	0.38465	-0.0719716	-0.20043	-0.762689	-1.2299	-12.2127	-0.232487	-0.789626	0.721684	1.85013	1.06319
A0A0C4DH29	#N/A	0.786836	0.76766	0.514865	1.02204	1.15451	-0.570544	-0.0601338	-0.211328	-1.90182	0.657359	-0.917613	0.16859	0.895059	1.2895	1.22724	0.329743	0.981722	0.15599	5.48238	-0.850483	0.796936	-0.628329	-0.59137	-0.339654
P49721	sp|P49721|PSB2_HUMAN Proteasome subunit beta type-2 OS=Homo sapiens OX=9606 GN=PSMB2 PE=1 SV=1		0.87975			-2.6073	-3.36792								-1.1794	-0.0630006	-0.368659		-0.612423		0.747284	-1.0526	-0.214412	1.37038
O75509	>sp|O75509|TNR21_HUMAN Tumor necrosis factor receptor superfamily member 21 OS=Homo sapiens OX=9606 GN=TNFRSF21 PE=1 SV=1	0.467719	-0.279062	0.270657	-0.544276	0.662128	1.1052	0.146982	1.17369	1.32013	1.5931	0.529909	-0.117137	-0.471607	-0.0338237	-0.391227	-1.02841	1.28837	0.919273	0.622857	0.644204	0.682032	0.204879	-0.149291	-1.8382
Q9UBX5	sp|Q9UBX5|FBLN5_HUMAN Fibulin-5 OS=Homo sapiens OX=9606 GN=FBLN5 PE=1 SV=1		-0.420468			-1.07988			-0.566652	0.1017		1.09064	0.147325		0.367031	-0.226993					2.06183	0.67228	0.27109	-0.334977
Q14112	>sp|Q14112|NID2_HUMAN Nidogen-2 OS=Homo sapiens OX=9606 GN=NID2 PE=1 SV=3	0.319614	0.995337	0.664476	0.755883	0.289231	0.0386223	-0.722078	-0.167812	0.329882	1.57625	0.702844	0.907676	0.124133	0.715379	0.972717	0.151952	-1.30817	-0.106676	-0.910461	0.255466	0.287177	0.817641	-0.442309	-0.470884
Q6UXD5-3	>sp|Q6UXD5|SE6L2_HUMAN Seizure 6-like protein 2 OS=Homo sapiens OX=9606 GN=SEZ6L2 PE=1 SV=2	0.920644	0.634214	0.929425	0.554415	0.167597	0.790032	0.0419878	0.862427	0.975283	0.95301	0.341404	-0.285765	-3.44371	1.04432	0.187086	0.323988	-0.0862424	0.786861	1.5062	0.445433	0.533711	0.102242	-0.703607	-0.338859
P42785	>sp|P42785|PCP_HUMAN Lysosomal Pro-X carboxypeptidase OS=Homo sapiens OX=9606 GN=PRCP PE=1 SV=1		0.223366			0.803769	0.297889		0.413071	-0.0107361		-0.700145	-0.797206		0.935113	1.02939	1.04872		-0.304867		0.323975	0.711995	0.35208	0.253877
O75354	#N/A					-0.793378	0.965855	-0.715573		0.0655632			0.436037		0.390154	0.970143	0.0748975		1.13554
Q14766	#N/A						-0.208327		-0.0283354	0.422451					1.05429				0.835786		0.248468	0.291761	0.120422	0.134827
P02675	sp|P02675|FIBB_HUMAN Fibrinogen beta chain OS=Homo sapiens OX=9606 GN=FGB PE=1 SV=2	-2.45525	-2.07125	-0.456203	-3.4491		-1.20595		-1.02365		-3.67148		-0.286143	2.03579	-2.21892	-1.29185	3.72498	-0.462635		-3.34404	0.363885		-2.86983	-1.90195
Q6UXH9	#N/A						-1.24025		-1.15397				0.674271		-0.216401				1.0388			-1.05733	-0.0568653	0.555213
Q9HAT2	>sp|Q9HAT2|SIAE_HUMAN Sialate O-acetylesterase OS=Homo sapiens OX=9606 GN=SIAE PE=1 SV=1		-1.32265	-1.74141	0.164892	-1.30913	0.535893	-1.2067	0.147088	0.386423	0.105714	0.360279	-1.07323	2.14558	-0.440696	1.14494	2.07695	-0.889299	-1.40042	-2.09659	1.51047	1.15218	1.16207	0.0383244
P35527	sp|P35527|K1C9_HUMAN Keratin, type I cytoskeletal 9 OS=Homo sapiens OX=9606 GN=KRT9 PE=1 SV=3	0.785998	2.26721	0.294913	0.721572	-0.260189	-1.70058	0.0964516	-0.356296	-1.25827	-1.51036	-0.946162	0.197381	-0.0961463	0.773607	-0.388802	-0.301853	-0.947473	-1.50316	-13.552	-1.10814	-0.987453	0.268143	2.01546	1.35784
Q86TY3	>sp|Q86TY3|ARMD4_HUMAN Armadillo-like helical domain-containing protein 4 OS=Homo sapiens OX=9606 GN=ARMH4 PE=1 SV=1	0.375967	-2.28576	-1.22652	-2.05039	0.0661901	0.912981	0.374891	0.789998	1.10615	0.850796	-0.333463	0.232934		-0.460669	0.550805	0.672021	1.30299	1.15867	0.298601	1.3502	0.606067	-0.498844	-1.22771
Q6KB66	>sp|Q6KB66|K2C80_HUMAN Keratin, type II cytoskeletal 80 OS=Homo sapiens OX=9606 GN=KRT80 PE=1 SV=2	0.459235	1.18569	0.283248	0.704948	-0.347192	-0.644104	0.488019	-0.71185	-0.222657	0.286104	-0.963244	0.0279166	0.416366	-0.2087	0.250229	-0.0595026	-0.389936	-1.08986	-4.21092	-0.0307434	-0.894993	0.835761	1.86238	0.288326
Q13228	>sp|Q13228|SBP1_HUMAN Methanethiol oxidase OS=Homo sapiens OX=9606 GN=SELENBP1 PE=1 SV=2	0.0473136	-0.285983	0.00894105	1.01885	0.641181	0.648694	0.331105	0.688958	0.190013	1.55965	0.966345	0.0995138	0.530374	0.166504	0.716268	-0.52955	-0.0331025	0.0379322	0.336259	1.05896	0.825164	-1.31582	-0.195711	0.129744
Q8IWV2	sp|Q8IWV2|CNTN4_HUMAN Contactin-4 OS=Homo sapiens OX=9606 GN=CNTN4 PE=1 SV=1	-1.00652	-1.12413	-1.57262	-0.236701	-0.217997	1.01699	-0.0887382	1.46628	-0.261841	-0.667909	-0.494992	-1.79078	0.0381812	-0.29553	1.07262	1.10048	-0.173158	-0.250749	-1.0658	1.76373	1.01198	-0.0171176	-0.952534
Q9GZZ8	>sp|Q9GZZ8|LACRT_HUMAN Extracellular glycoprotein lacritin OS=Homo sapiens OX=9606 GN=LACRT PE=1 SV=1		-4.66012				-5.00966		-6.03388	-4.97499		-5.93994			-3.21166	-4.01141					-3.23269	-5.8804	-5.18541	3.24054
Q13449	>sp|Q13449|LSAMP_HUMAN Limbic system-associated membrane protein OS=Homo sapiens OX=9606 GN=LSAMP PE=1 SV=2	0.417942	0.270477	0.604475	0.610705	-0.0459835	0.529989	1.0138	0.877459	0.979389	1.19816	0.699711	0.327211	-1.41329	0.0436111	0.182228	0.270957	1.12739	0.721237	1.15162	0.146872	0.790048	0.217716	-0.574155	-0.502108
P35030	>sp|P35030|TRY3_HUMAN Trypsin-3 OS=Homo sapiens OX=9606 GN=PRSS3 PE=1 SV=2	-0.336899	0.541366	1.29765	1.6591	0.212056	0.525493	0.125002	0.140479	0.166726	1.91524	0.767274	-0.430777	0.150922	0.419367	-0.0918785	0.652888	-0.00479971	-0.250654	-0.203845	0.69813	0.65135	0.825133	0.00567307	1.00094
P22528	>sp|P22528|SPR1B_HUMAN Cornifin-B OS=Homo sapiens OX=9606 GN=SPRR1B PE=1 SV=2	0.401021	0.976418	1.73953	0.0301844	0.579453	0.103278	0.0549113	-1.16736	-0.13925	0.26869	-1.19548	0.526509	0.860523	-0.631328	0.0480152	-1.97452	1.85308	-0.708429	-1.26822	0.504052	-1.52239	-2.5878	0.441089	1.48314
O14732	>sp|O14732|IMPA2_HUMAN Inositol monophosphatase 2 OS=Homo sapiens OX=9606 GN=IMPA2 PE=1 SV=1		1.31269		-1.23966		-1.20595		-2.6939	-1.24745			-0.154331		-0.177077	0.893404	0.916387		-1.13294		0.1124		0.226373	2.03963
Q9Y446	#N/A		0.469611			-0.813028	-0.474383			-0.0331498	-0.862875				2.18054	1.35036					0.242587		-0.716429	-0.0134587
Q8TAQ9	#N/A	-0.439522	0.318829	-1.69366	0.538504	1.40084	0.67449	0.553679	0.0324782	-1.21752	-0.0997716	-0.0876749	0.872221		0.800777	0.983807	1.26917	0.943951	0.106748	3.03665	0.508417	-0.184114	-0.951642	-0.633059
P00751	sp|P00751|CFAB_HUMAN Complement factor B OS=Homo sapiens OX=9606 GN=CFB PE=1 SV=2	-3.07037	1.77137	-5.86744	-5.37858	2.46367	0.572436	-3.64928	-0.669264	-0.91585	-5.30263	1.42908	3.07899	-6.2603	1.98291	-4.3725	-5.90775	-3.90022	0.713033	-11.0696	-7.17773	-1.20669	-3.01072	-0.842037	-0.188532
P24592	>sp|P24592|IBP6_HUMAN Insulin-like growth factor-binding protein 6 OS=Homo sapiens OX=9606 GN=IGFBP6 PE=1 SV=1	-0.632348	0.653908	-0.153428	-1.02763	1.86415	-0.062388	0.192917	-0.401535	0.514167	-0.436762	0.408185	2.65299	0.190985	1.33959	-0.588885	-1.98518	-1.45972	1.00508	-3.62678	-0.94365	-0.312648	-0.535333	-0.401364	-0.102599
P01768	#N/A		0.215913		0.0986857	0.372561	0.624108		0.558019		-1.86012	-1.00147	1.10267	0.611936	0.555749	1.51456	0.923673	1.65513	-0.685732	1.35465	-0.904104	-0.0239063	1.36347	-1.13777
A0A075B6H7	>sp|P01624|KV315_HUMAN Immunoglobulin kappa variable 3-15 OS=Homo sapiens OX=9606 GN=IGKV3-15 PE=1 SV=2		-0.0973136	-1.35213	1.35696	-0.639261	0.43728		-0.0450782	-1.23998		-2.25607	0.401528		1.0945	1.31412	1.02784	0.834898	0.51418	2.88182	0.409155	-2.83156	0.541124	0.65152
P00450	sp|P00450|CERU_HUMAN Ceruloplasmin OS=Homo sapiens OX=9606 GN=CP PE=1 SV=1	-2.32633	0.0636182	-1.4712	-0.0977368	-0.414747	0.30606	2.99032	1.09949	-1.055	0.229073	0.947942	1.78498	-2.17192	-1.61202	-1.86917	-2.27388	3.85974	1.1573	-7.41413	-1.74293	-0.822681	-2.05159	-0.955457	-1.52548
Q9NYQ8	>sp|Q9NYQ8|FAT2_HUMAN Protocadherin Fat 2 OS=Homo sapiens OX=9606 GN=FAT2 PE=1 SV=2	0.635754	-0.257732	-0.0231146	-1.42341	-0.438497	-0.036379	0.444012	-0.417955	-0.305966	-4.15419	0.445607	1.4418	0.230365	1.88639	0.554123	1.47683	-0.381247	0.287138	0.500367	-1.34151	-0.501661	1.05469	-1.55034
Q9Y646	sp|Q9Y646|CBPQ_HUMAN Carboxypeptidase Q OS=Homo sapiens OX=9606 GN=CPQ PE=1 SV=1	0.737583	0.900667	0.644816	0.015126	0.51148	1.13894	-0.700318	-0.301348	1.12718	0.238776	1.22838	0.917672	-0.679591	0.316202	0.0982598	0.171494	-0.713249	0.3193	0.79934	0.243725	0.589197	-0.0475717	-0.716576	1.21645
P07358	sp|P07358|CO8B_HUMAN Complement component C8 beta chain OS=Homo sapiens OX=9606 GN=C8B PE=1 SV=3	1.471	1.05401	-1.702	-0.991901	1.57304	-0.925712	-0.616318	-2.12623	-1.53426	-1.15178	-0.855184	3.04515	-1.32417	0.590472	-0.762658	-1.17679	-2.20857	-0.134406	-2.39119	-3.37833	-1.63141	-1.5637	-1.0933	-0.202457
Q9UHC6	#N/A					-2.39657	-1.62822		0.310918							-0.29981	0.408806				1.69741	0.990533	-0.739721
Q14624	sp|Q14624|ITIH4_HUMAN Inter-alpha-trypsin inhibitor heavy chain H4 OS=Homo sapiens OX=9606 GN=ITIH4 PE=1 SV=4	-3.65258	0.367881	-2.88339	-3.70675	1.53437	-0.232542	0.736517	-0.466465	-1.01436	-2.51089	1.20653	3.23453	-4.2535	-1.44758	-2.66963	-3.19111	1.9808	0.761584	-4.88202	-6.16489	-2.69343	-2.89299	-0.300055	-0.56445
P16870	>sp|P16870|CBPE_HUMAN Carboxypeptidase E OS=Homo sapiens OX=9606 GN=CPE PE=1 SV=1	0.490731	-0.515327	-0.0896601	0.557265	-1.09148	0.974782	0.459824	0.346411	0.0677135	-0.277498	0.00245348	-1.25973	0.989875	-1.10066	0.134149	0.72365	0.333537	-0.0525335	0.794275	1.67319	1.20984	2.47561	-0.370366
Q6UVK1	sp|Q6UVK1|CSPG4_HUMAN Chondroitin sulfate proteoglycan 4 OS=Homo sapiens OX=9606 GN=CSPG4 PE=1 SV=2	0.5162	-1.65775	-1.61874		-0.077154	-0.0808046		0.253291	0.887476		0.333873	-1.25974		1.28461	1.26259	0.967059	0.704542	0.555777	0.26211	-0.215206	0.338064	-0.388978	-0.451079
Q14515	sp|Q14515-2|SPRL1_HUMAN Isoform 2 of SPARC-like protein 1 OS=Homo sapiens OX=9606 GN=SPARCL1	0.459852	0.542743	0.982234	0.500608	0.496384	0.645881	-0.39803	0.512499	0.64826	0.735984	0.558662	-0.0666866	-3.20886	0.173953	0.185069	0.0520464	-0.581133	0.856973	-3.70627	0.390561	0.970931	1.1696	-0.269559	0.234049
P25311	sp|P25311|ZA2G_HUMAN Zinc-alpha-2-glycoprotein OS=Homo sapiens OX=9606 GN=AZGP1 PE=1 SV=2	-0.899157	-0.232851	-1.18813	0.00648877	-0.176645	0.650308	1.57078	0.468545	0.979524	-0.489867	1.43863	0.536427	0.00893745	-2.3083	-2.00696	-1.18804	0.638176	0.973907	0.606193	-1.44031	-0.445865	-0.535122	0.640957	0.919953
Q9NS98	>sp|Q9NS98|SEM3G_HUMAN Semaphorin-3G OS=Homo sapiens OX=9606 GN=SEMA3G PE=1 SV=1	0.87722	-0.680065	0.0277698	-0.799716	0.322151	0.263652	0.843307	0.317692	1.30823	-0.465724	-0.265988	-0.515072	0.186597	1.02501	0.607947	0.0134076	0.96675	0.836563	2.79372	0.698076	0.110041	0.50782	-0.900987
P01861	>sp|P01861|IGHG4_HUMAN Immunoglobulin heavy constant gamma 4 OS=Homo sapiens OX=9606 GN=IGHG4 PE=1 SV=2		-2.23231			0.0770602	-5.93799	0.983922				-1.03053		1.32837	0.863535	2.15156	2.29072	-1.33548	-0.0614844	-0.0852329			-0.499691	0.452054	0.6993
P78417	sp|P78417|GSTO1_HUMAN Glutathione S-transferase omega-1 OS=Homo sapiens OX=9606 GN=GSTO1 PE=1 SV=2	-0.199546	-1.78904	-0.391224	0.606094	0.266019	1.44621	-2.16788	0.11245	0.170057	1.05083	0.123157	-2.3205	-0.500466	1.09254	0.358409	-0.077577	0.303371	0.910844	1.54173	1.60637	0.778931	0.979325	0.0884339
Q9UBG0	sp|Q9UBG0|MRC2_HUMAN C-type mannose receptor 2 OS=Homo sapiens OX=9606 GN=MRC2 PE=1 SV=2		-0.665335	-1.18847	-1.33254	0.763165	0.618786	-0.467544	0.180638	0.652682	-0.703552	-0.743769	0.284207	0.284635	1.58891	0.839594	0.364583	-0.645713	-0.154836	0.1002	0.475612	0.12722	0.223802	-0.665752	1.80816
P06702	sp|P06702|S10A9_HUMAN Protein S100-A9 OS=Homo sapiens OX=9606 GN=S100A9 PE=1 SV=1	-1.48798	-0.176327	-0.767968	-1.01291	-2.59616	-5.2965	-2.70499	-1.54981	-1.43937	-4.85379	-1.31077	-1.94623		-1.15062	-1.12493	4.35085	-1.11749	1.72075	-2.57975	-1.78005	-0.813886	-1.43066	0.525621	0.0289651
O43505	>sp|O43505|B4GA1_HUMAN Beta-1,4-glucuronyltransferase 1 OS=Homo sapiens OX=9606 GN=B4GAT1 PE=1 SV=1	1.44862	0.384367	0.0563468	-0.645376	-0.177938	1.12617	0.893826	1.21585	1.34997	-0.147712	1.35445	0.788102	-0.984972	0.158924	-0.302398	-0.134309	0.484428	1.02297	0.947337	-0.951612	0.518584	-0.0408174	-0.536423	-2.37962
Q92820	>sp|Q92820|GGH_HUMAN Gamma-glutamyl hydrolase OS=Homo sapiens OX=9606 GN=GGH PE=1 SV=2	1.55897	1.10393	0.870862	-0.0812486	-0.23597	0.682459	0.283174	0.725007	0.381935	0.326836	0.621819	1.10771	-0.832421	0.483354	0.154375	0.630977	0.579244	-0.0571241	-2.66382	0.12238	0.317596	0.834295	0.0103456	-0.67109
Q9Y240	sp|Q9Y240|CLC11_HUMAN C-type lectin domain family 11 member A OS=Homo sapiens OX=9606 GN=CLEC11A PE=1 SV=1	1.25058	0.260937	0.955526	-0.179935	0.541248	1.10904	0.95107	0.393816	1.48044	-0.0914965	1.07697	0.298059	-0.60785	1.43102	0.910146	0.641041	-0.253909	0.461578	-0.143307	0.177641	0.160585	-0.597882	-2.33937	-0.286622
Q10588	#N/A	-0.840528	-0.61867		-0.690498	1.60207	-1.05107	-0.441757		0.164325	-0.22999	0.788394	1.18929		0.634653	0.0854542		1.90962	1.01011	0.371612	-0.0653986	0.400509	0.723128	-0.498627
P06396	sp|P06396|GELS_HUMAN Gelsolin OS=Homo sapiens OX=9606 GN=GSN PE=1 SV=1	-0.0498723	0.849457	0.285339	0.296463	0.643329	0.418485	1.2224	-0.278416	0.626714	0.262691	1.66672	1.48587	-0.408478	0.0119621	0.3678	-0.138558	-0.138686	-0.156883	-4.61847	-0.0444706	0.337452	0.89708	-0.0707444	-1.14341
P08123	sp|P08123|CO1A2_HUMAN Collagen alpha-2(I) chain OS=Homo sapiens OX=9606 GN=COL1A2 PE=1 SV=7	-0.543173	0.792865	-0.172204	0.409624	2.85527	-0.242881	-0.582627	0.490268	0.5901	0.434778	1.53771	0.645916	0.0890678	0.479611	-0.14297	0.206931	-0.748114	-0.0379661	-3.16922	-0.777285	0.622175	-0.0958958	-0.186305	0.234303
P07477	sp|P07477|TRY1_HUMAN Serine protease 1 OS=Homo sapiens OX=9606 GN=PRSS1 PE=1 SV=1			-3.8529						-4.13353	-10.1566			1.14317			-1.67836				-2.29142	-1.23004			1.91673
Q7Z3Z0	>sp|Q7Z3Z0|K1C25_HUMAN Keratin, type I cytoskeletal 25 OS=Homo sapiens OX=9606 GN=KRT25 PE=1 SV=1	0.547835	0.885022	0.598664	1.26815	-1.41616	0.623362	0.146716	-0.177052	0.18857	-0.187246	-1.40301	-0.713579		-0.345019	1.04349		0.975882	0.211887	1.56899	0.800017	2.48872	0.877733	0.79801
O14791	>sp|O14791|APOL1_HUMAN Apolipoprotein L1 OS=Homo sapiens OX=9606 GN=APOL1 PE=1 SV=5	-2.31544	0.235746		-0.667894	2.02714	0.602822	-1.32187	-1.7675	-2.22822	-0.229305	-0.660617	1.21389	1.42537	1.79711	0.427822	1.5847	-0.824338	-0.0368555	4.22092	-0.91004	-0.0897914	0.0977203	-0.0699483	0.451577
Q9NRN5	sp|Q9NRN5-2|OLFL3_HUMAN Isoform 2 of Olfactomedin-like protein 3 OS=Homo sapiens OX=9606 GN=OLFML3	1.00988	-0.0544585	1.00105	0.0292997	0.716758	0.859272	0.74773	0.159959	0.407108	1.1083	1.05396	0.73063	-0.42238	1.1244	0.457496	0.578607	-0.461772	0.739213	-0.679606	0.0859123	0.411968	0.229297	-1.20065	-0.859137
Q9H8L6	sp|Q9H8L6|MMRN2_HUMAN Multimerin-2 OS=Homo sapiens OX=9606 GN=MMRN2 PE=1 SV=2	0.0183046	-0.356116	0.161666	-0.476299	0.372466	-0.725499	-0.10184	0.340451	0.69094	-0.345575	0.623815	0.330558	-1.17807	0.527103	1.12223	1.50305	1.68446	0.205188	0.714293	0.478567	0.543997	0.728797	-0.330739
P32119	sp|P32119|PRDX2_HUMAN Peroxiredoxin-2 OS=Homo sapiens OX=9606 GN=PRDX2 PE=1 SV=5	1.20359	1.4978	0.24845	0.850868	-0.637779	0.110776	0.0348752	0.160304	0.293975	0.801445	0.0246073	-0.344045	0.073074	0.068114	-0.0255587	-0.347946	-0.429621	-0.298358	0.552387	0.00804996	-0.396408	0.574341	1.17323	-0.0535096
P51884	sp|P51884|LUM_HUMAN Lumican OS=Homo sapiens OX=9606 GN=LUM PE=1 SV=2	-0.707806	1.31743	0.184071	0.178339	1.9549	0.686527	1.52014	-0.902046	0.852919	0.43178	1.37518	1.58248	0.22509	1.44941	0.278909	-0.350021	0.287686	0.105526	0.0780373	-1.19063	-1.06415	-1.20785	-0.395226	-0.892057
Q8WUM4	>sp|Q8WUM4|PDC6I_HUMAN Programmed cell death 6-interacting protein OS=Homo sapiens OX=9606 GN=PDCD6IP PE=1 SV=1	0.0691837	0.514796	-0.721059	-0.0576455	0.849803	1.07578	0.0412717	0.58152	-1.80676	-0.576182	0.394004	0.867455		0.914061	0.651081	0.552304	0.742909	0.554382	1.57249	0.874039	0.290942	0.293167	-0.175628
P01772	#N/A		1.21209		0.265662	0.89529	-0.397756		-0.252713	-3.31822	-0.905086	-1.83355	0.853787	1.91266	0.551484	0.621065	1.325	1.55186	-0.629781	0.203371	-0.451717	1.59023	0.958019	-0.938501
P33908	sp|P33908|MA1A1_HUMAN Mannosyl-oligosaccharide 1,2-alpha-mannosidase IA OS=Homo sapiens OX=9606 GN=MAN1A1 PE=1 SV=3	-0.356122	0.361552	-0.550924	-0.329466	1.38915	-0.144286	-0.103837	-0.247658	0.382051	-0.0355424	0.00446339	1.14855	0.387894	1.52044	0.721201	0.878582	-0.288751	1.05311	0.945469	0.221069	-0.149337	0.525868	-0.605324
Q5VU97	>sp|Q5VU97|CAHD1_HUMAN VWFA and cache domain-containing protein 1 OS=Homo sapiens OX=9606 GN=CACHD1 PE=2 SV=2	-0.128103	-1.87495	-0.863248	-2.13248	-0.909353	0.637511	-1.34261	-0.0750856	0.0531228	-0.819842	-1.17455	-0.622688	-0.510199	0.324321	1.73803	2.03274	-0.881317	-0.258002	-2.55732	1.486	1.6578	1.01644	-0.871567
Q9C0C4	#N/A					-0.604033	-1.04668			0.500828					0.880917				1.17341		0.447547		1.55796
Q9P0K1	>sp|Q9P0K1|ADA22_HUMAN Disintegrin and metalloproteinase domain-containing protein 22 OS=Homo sapiens OX=9606 GN=ADAM22 PE=1 SV=1	0.352671	-0.354051	0.230726	-0.433055	0.0880166	0.195747		1.15949	0.539461	-0.47035	0.105272	0.0447684	0.76212	0.635029	0.498997	1.06923	0.379473	0.208089	0.409301	0.462299	0.752222	0.334824	-0.687989
P43121	sp|P43121|MUC18_HUMAN Cell surface glycoprotein MUC18 OS=Homo sapiens OX=9606 GN=MCAM PE=1 SV=2	0.271482	0.763349	1.20531	0.409893	-0.677462	0.382358	1.32457	0.453155	1.17169	0.886287	1.27777	0.63436	-0.183306	0.327717	-0.464371	-0.203186	1.37333	0.685104	-0.000388948	-0.185613	0.401623	0.00910548	-0.559175	-2.60847
Q6UX71	sp|Q6UX71|PXDC2_HUMAN Plexin domain-containing protein 2 OS=Homo sapiens OX=9606 GN=PLXDC2 PE=1 SV=1	0.952496	-0.225119	0.182021	-0.308183	0.63214	1.17346	1.72791	0.689686	0.930166	0.589633	0.951253	0.927915	-0.245938	0.0459271	0.116358	-0.10887	0.253687	0.678929	1.00625	-0.266769	0.542585	-0.31652	-0.445282	-0.235972
Q14767	sp|Q14767|LTBP2_HUMAN Latent-transforming growth factor beta-binding protein 2 OS=Homo sapiens OX=9606 GN=LTBP2 PE=1 SV=3	-3.18302	-1.274	-3.72762	-0.488934	0.822421	-0.232028		-1.50912	0.47986	-0.378285	0.198443	-0.18544	0.408093	2.50594	-0.0366884	-0.0751035	0.278543	0.447937	0.8589	-1.54897	0.8717	1.12806	-0.0544698
P60709	>sp|P60709|ACTB_HUMAN Actin, cytoplasmic 1 OS=Homo sapiens OX=9606 GN=ACTB PE=1 SV=1	1.08773	0.592938	0.625421	0.233062	-0.254576	-0.679037	-0.547964	-0.591241	-0.111928	0.911558	1.20518	0.718601	-0.567867	-0.389953	0.307084	-1.1486	-0.265093	-0.379114	-2.13106	0.367312	-0.216128	0.0078499	1.49645	-0.892469
A0A075B6K4	sp|A0A075B6K4|LV310_HUMAN Immunoglobulin lambda variable 3-10 OS=Homo sapiens OX=9606 GN=IGLV3-10 PE=3 SV=2		-1.69525			-0.543029							0.0758654			1.41724		1.79397	0.529594	0.442176
P29401	>sp|P29401|TKT_HUMAN Transketolase OS=Homo sapiens OX=9606 GN=TKT PE=1 SV=3		-0.69622	-2.64711		-3.42088				-1.63423					-0.499048	1.20411			-0.510292		0.228023		-0.73686	1.26857
Q9BTY2	>sp|Q9BTY2|FUCO2_HUMAN Plasma alpha-L-fucosidase OS=Homo sapiens OX=9606 GN=FUCA2 PE=1 SV=2	0.849308	0.82034	1.78249	0.94306	0.327135	1.92506	1.07107	0.156603	0.000655054	1.0907	0.553672	1.0965	-0.232554	-0.563077	-0.681798	-0.248356	1.57578	-3.77807	2.28503	-0.858188	0.803797	-1.1385	-0.648996	0.361628
P08294	sp|P08294|SODE_HUMAN Extracellular superoxide dismutase [Cu-Zn] OS=Homo sapiens OX=9606 GN=SOD3 PE=1 SV=2	-0.650423	-0.91574	0.0419923	1.34723	0.895882	-0.335995	1.3859	0.372676	-0.225535	3.26517	1.5595	-0.139642	-2.83621	-1.32747	-1.40835	-1.40363	1.3104	0.702653	-2.87803	-1.30031	0.251307	1.49564	-0.423018	-0.218293
P23142	sp|P23142|FBLN1_HUMAN Fibulin-1 OS=Homo sapiens OX=9606 GN=FBLN1 PE=1 SV=4	0.328918	0.886519	-0.496962	0.513933	0.645488	0.158611	0.271913	0.489514	0.364487	0.744083	1.34296	1.4588	-0.850952	0.269762	-1.07573	-1.51535	0.451394	1.14161	0.584232	-0.492076	-0.0211797	-0.618604	-0.4335	1.01961
P41222	sp|P41222|PTGDS_HUMAN Prostaglandin-H2 D-isomerase OS=Homo sapiens OX=9606 GN=PTGDS PE=1 SV=1	0.1713	-0.0745587	0.339999	0.433524	0.252773	0.173887	0.989338	0.685905	0.519975	1.45805	0.649362	0.243429	-0.333467	-0.18831	0.0211083	0.0369025	0.898322	-0.252093	-0.690131	0.234827	0.706385	-0.0686342	-0.346202	0.321779
Q8N6G6-5	#N/A	0.0392257	-0.16072	0.0312239	0.155715	-0.0737532	-0.204024	-0.551293	-0.0120893	0.858494	0.352468	0.249253	-0.113791	0.930348	0.837328	1.05946	1.90398	-0.734448	0.358083	0.894242	0.615776	1.01698	0.442761	-0.50399
P40925	>sp|P40925|MDHC_HUMAN Malate dehydrogenase, cytoplasmic OS=Homo sapiens OX=9606 GN=MDH1 PE=1 SV=4	0.0428322	-0.0169445	-0.627426		-1.22041	-0.917908		-0.365759	0.145918	-1.2757	0.153175	-0.0423204	-0.338508	0.536026	-0.266578	0.291519		-0.0525418		1.22247	1.05339	1.55869	1.19728
P00492	sp|P00492|HPRT_HUMAN Hypoxanthine-guanine phosphoribosyltransferase OS=Homo sapiens OX=9606 GN=HPRT1 PE=1 SV=2	0.0870432	-0.557539	0.0296965	-0.447942	-0.877754	0.1264		0.71679	0.16794	0.208765	-0.489268	-1.27165	0.474831	1.01426	0.232007	0.450487	-0.639147	0.7339	0.336364	1.63377	0.895304	1.35628	0.0885958	0.11896
P05556-5	>sp|P05556|ITB1_HUMAN Integrin beta-1 OS=Homo sapiens OX=9606 GN=ITGB1 PE=1 SV=2	-0.684752	-0.213554	-0.710319	0.256317	-0.29903	0.343677	0.000655749	0.520934	0.566001	-0.0264282	0.488574	0.191286	1.1609	1.03257	1.08592	1.12794	-0.0650982	-0.0364715	0.372935	0.603392	0.700525	0.309372	-0.405583	0.878303
Q13822-3	>sp|Q13822|ENPP2_HUMAN Ectonucleotide pyrophosphatase/phosphodiesterase family member 2 OS=Homo sapiens OX=9606 GN=ENPP2 PE=1 SV=3	0.608767	0.86619	0.729657	0.881607	0.927264	-0.88709	0.460684	0.0730666	0.172768	1.43642	1.46374	0.5415	-1.39491	0.414019	-0.153761	-0.66867	0.975054	0.294112	-1.42885	-1.69267	0.344816	0.778595	0.122677	-0.460054
O15031	sp|O15031|PLXB2_HUMAN Plexin-B2 OS=Homo sapiens OX=9606 GN=PLXNB2 PE=1 SV=3	-0.172078	-0.756007	-0.253888	0.588452	-0.559007	0.565716	0.0208963	0.65906	-0.376968	0.389655	-0.213078	-0.445237	-0.185111	0.716325	1.01525	1.18823	0.13855	0.171401	0.390907	1.25133	1.05757	0.766351	-0.164082
P42658	>sp|P42658|DPP6_HUMAN Dipeptidyl aminopeptidase-like protein 6 OS=Homo sapiens OX=9606 GN=DPP6 PE=1 SV=2		-0.896023	-0.733798	-1.5473	0.572607	-0.208116		0.0413019	0.0794034		-0.594363	0.109008		1.2435	1.01108	1.26222	-1.28658	1.19601	0.0428243	1.36125	1.10932	1.22365	-0.555679
P19320	>sp|P19320|VCAM1_HUMAN Vascular cell adhesion protein 1 OS=Homo sapiens OX=9606 GN=VCAM1 PE=1 SV=1	-0.245374	0.877532	0.0837451	-0.184374	0.875174	0.702854	1.10951	0.400985	0.639859	0.446437	1.77678	1.70648	-0.734916	-0.395987	-0.871176	-0.80008	0.595697	0.780314	0.828922	-0.330604	0.104674	-0.714468	-0.669707	-0.479863
Q969T9	>sp|Q969T9|WBP2_HUMAN WW domain-binding protein 2 OS=Homo sapiens OX=9606 GN=WBP2 PE=1 SV=1	-1.62596	-0.67449		-2.1441	0.0468572	-0.297137	-2.11333	0.0290203	0.8721		-1.35282	1.48759		0.883544	0.109772	0.471201	0.822954	0.92503	-0.0442767	0.284389	0.666095	0.221618	0.705593
P13639	sp|P13639|EF2_HUMAN Elongation factor 2 OS=Homo sapiens OX=9606 GN=EEF2 PE=1 SV=4	1.46249	0.607495	0.208491	-1.36044	0.230158	-0.318572	-0.138509	-0.663491	-0.676768	-1.38778	-0.124169	0.595633	-1.60143	-2.09975	-0.592599	-2.98813	-0.0666203	-0.888426	-1.24207	-0.658626	-1.00974	-1.00925	1.96384	-0.409856
P02790	sp|P02790|HEMO_HUMAN Hemopexin OS=Homo sapiens OX=9606 GN=HPX PE=1 SV=2	-0.995845	0.194619	0.289488	0.00340158	0.860933	-0.516082	1.47553	0.931812	-1.04937	1.59314	0.802118	1.97335	-0.888633	-0.737558	-1.32543	-1.8214	0.835777	0.222995	-0.216179	-1.61515	-0.759975	-1.18967	0.997542	-1.21458
P50895	sp|P50895|BCAM_HUMAN Basal cell adhesion molecule OS=Homo sapiens OX=9606 GN=BCAM PE=1 SV=2	0.00941571	0.105443	0.482108	-0.249142	-0.531714	1.38611	0.508466	0.677743	1.00065	0.797261	1.29781	1.01341	-0.601999	-0.548998	-0.850099	-1.26307	0.736958	0.873821	-0.103804	-0.933382	-0.00653816	-0.505696	-0.227876	0.626004
Q8NFZ8	>sp|Q8NFZ8|CADM4_HUMAN Cell adhesion molecule 4 OS=Homo sapiens OX=9606 GN=CADM4 PE=1 SV=1	0.18764	0.583485	1.26436	0.615901	0.437147	0.78779	0.911239	0.887887	1.10829	1.27408	0.956592	0.634894	-2.65038	-0.346103	-0.460676	0.208391	0.865329	0.652727	0.60098	-0.422414	0.300446	0.203651	-0.368808	-0.878677
P01019	sp|P01019|ANGT_HUMAN Angiotensinogen OS=Homo sapiens OX=9606 GN=AGT PE=1 SV=2	1.30619	0.00762795	0.296413	0.162993	-0.430065	1.12641	2.38437	1.08419	0.94053	0.794705	1.18229	0.130942	-1.85209	-1.09566	-1.7117	-0.998559	0.958988	0.960678	-0.271945	-0.658397	0.613017	0.413685	-0.676376	0.888525
P23142-4	>sp|P23142|FBLN1_HUMAN Fibulin-1 OS=Homo sapiens OX=9606 GN=FBLN1 PE=1 SV=4	0.133859	1.31534	0.35	1.10445	0.408578	0.0176937	0.766336	0.397628	0.52039	0.775962	1.32319	1.08127	-0.288815	0.395824	0.0748192	-0.560237	0.171554	0.46989	-0.891525	0.222815	0.17363	-0.0428305	-0.568237	-0.231873
P07339	sp|P07339|CATD_HUMAN Cathepsin D OS=Homo sapiens OX=9606 GN=CTSD PE=1 SV=1	0.286133	0.706923	0.199566	0.613088	-0.138101	0.793526	0.802398	1.00464	1.02811	1.65128	0.794763	0.377976	-0.340973	-0.67632	-0.465638	0.315415	0.187717	0.227393	0.172175	0.0657131	0.269387	0.233793	0.265746	-0.857931
Q6YHK3	sp|Q6YHK3|CD109_HUMAN CD109 antigen OS=Homo sapiens OX=9606 GN=CD109 PE=1 SV=2	-1.10903	-0.740364		-1.16752	0.47783	-0.00223704		-0.191655	-0.642281	-0.514148	-0.349011	-0.106433	1.10314	1.71511	0.869042	1.2095	0.257749	0.915643	0.0181685	0.702372	1.67257	0.672975	-0.46417
P30041	sp|P30041|PRDX6_HUMAN Peroxiredoxin-6 OS=Homo sapiens OX=9606 GN=PRDX6 PE=1 SV=3												-5.20523											0.66837
P23396	sp|P23396|RS3_HUMAN 40S ribosomal protein S3 OS=Homo sapiens OX=9606 GN=RPS3 PE=1 SV=2											-3.44019												0.619482
P35579	sp|P35579|MYH9_HUMAN Myosin-9 OS=Homo sapiens OX=9606 GN=MYH9 PE=1 SV=4		-3.22014																					0.626763
P29692	#N/A											-2.86596												0.594918
P22626	#N/A	1.57801			-1.28912								-3.95856											0.0723087
P04843	sp|P04843|RPN1_HUMAN Dolichyl-diphosphooligosaccharide--protein glycosyltransferase subunit 1 OS=Homo sapiens OX=9606 GN=RPN1 PE=1 SV=1		-0.836313																					0.35142
P07737	sp|P07737|PROF1_HUMAN Profilin-1 OS=Homo sapiens OX=9606 GN=PFN1 PE=1 SV=2	0.764771										-1.03315												-0.140155
O95678	#N/A												0.128839											-0.257192
Q92764	#N/A												1.03779											-1.45669
P16615	#N/A						-2.33684														0.669662	0.235765	2.7343	0.624319
P31327	#N/A											-1.56342										0.412325	2.23495
O95968	#N/A						-8.92734					-4.1492			-4.495									1.66149
O94905	sp|O94905|ERLN2_HUMAN Erlin-2 OS=Homo sapiens OX=9606 GN=ERLIN2 PE=1 SV=1					0.0847422						-1.7938							1.00475
A0A0C4DH72	>sp|A0A0C4DH72|KV106_HUMAN Immunoglobulin kappa variable 1-6 OS=Homo sapiens OX=9606 GN=IGKV1-6 PE=3 SV=1					-1.17299									-1.49962	2.53619
P63104	sp|P63104|1433Z_HUMAN 14-3-3 protein zeta/delta OS=Homo sapiens OX=9606 GN=YWHAZ PE=1 SV=1					-2.85746	-3.95468			-3.73594					-2.28202									1.5502
P62826	sp|P62826|RAN_HUMAN GTP-binding nuclear protein Ran OS=Homo sapiens OX=9606 GN=RAN PE=1 SV=3								-1.31158			-2.60114				-0.790298								1.30772
P00390	>sp|P00390|GSHR_HUMAN Glutathione reductase, mitochondrial OS=Homo sapiens OX=9606 GN=GSR PE=1 SV=2								0.291945				-1.03282		1.83287	-0.154561		0.253823	-0.909933		1.96234	0.398069	0.768338	0.100537
P02654	sp|P02654|APOC1_HUMAN Apolipoprotein C-I OS=Homo sapiens OX=9606 GN=APOC1 PE=1 SV=1		0.208213										-1.12308		0.843945	0.180318	1.84362		-0.917881					0.863176
P28838	#N/A						-0.0757859								0.698823	0.939761				0.929197				0.204586
Q9NUQ9	sp|Q9NUQ9|CYRIB_HUMAN CYFIP-related Rac1 interactor B OS=Homo sapiens OX=9606 GN=CYRIB PE=1 SV=1												-0.194048		0.237342				1.10958
O75177	#N/A		-0.142807												0.698749									0.359691
P20742	sp|P20742|PZP_HUMAN Pregnancy zone protein OS=Homo sapiens OX=9606 GN=PZP PE=1 SV=4					1.33465							-2.78156			0.432479	1.40708		-0.402261	-0.740919		-1.40111	1.04353
Q6FHJ7	#N/A					0.041734									0.773868				0.844437
P55268	sp|P55268|LAMB2_HUMAN Laminin subunit beta-2 OS=Homo sapiens OX=9606 GN=LAMB2 PE=1 SV=2									-0.00417169					0.996077	1.55942			0.296599				0.161051
P68366	#N/A		-2.15454												-2.15041	-0.464653			-1.67859					1.98245
Q14563	#N/A					0.5767							-0.519285		0.976576	-0.147084			1.1059
P52209	#N/A		-1.31662									1.30697			0.499774									-0.267541
P13929	#N/A								0.109007				0.181609		0.944746				0.147627				0.490246
P12081	>sp|P12081|HARS1_HUMAN Histidine--tRNA ligase, cytoplasmic OS=Homo sapiens OX=9606 GN=HARS1 PE=1 SV=2		-0.287823							-1.56706													-0.582175	0.526026
Q9Y625	sp|Q9Y625|GPC6_HUMAN Glypican-6 OS=Homo sapiens OX=9606 GN=GPC6 PE=1 SV=1									0.241201					1.05085				-0.20197
P0DPA2	#N/A						-0.259317														-0.105452			0.588283
Q9Y623	sp|Q9Y623|MYH4_HUMAN Myosin-4 OS=Homo sapiens OX=9606 GN=MYH4 PE=2 SV=2										0.730416		-0.731424		-2.35942	0.731115			-1.72545		0.16117	-0.227283	4.20932	-1.08129
Q53RT3	>sp|Q53RT3|APRV1_HUMAN Retroviral-like aspartic protease 1 OS=Homo sapiens OX=9606 GN=ASPRV1 PE=1 SV=1		-1.15021													-0.117082			-2.04084					1.73833
Q9H0W9	#N/A		0.941007										-0.678148		-0.486931		0.100216		-0.619139				1.08275	0.747118
P07305	#N/A		-0.549665													-0.513838		0.576352		-2.73943		-0.258832		2.01615
Q04941	#N/A					-2.50085										-1.6432		-4.00247						2.05283
P14151	>sp|P14151|LYAM1_HUMAN L-selectin OS=Homo sapiens OX=9606 GN=SELL PE=1 SV=2		-0.552176			0.711767	0.576981			-0.592139			1.94507		0.059365									-0.789973
P07900	>sp|P07900|HS90A_HUMAN Heat shock protein HSP 90-alpha OS=Homo sapiens OX=9606 GN=HSP90AA1 PE=1 SV=5		0.315123										0.887209						-0.0224383
P08865	sp|P08865|RSSA_HUMAN 40S ribosomal protein SA OS=Homo sapiens OX=9606 GN=RPSA PE=1 SV=4	-1.626													-2.65345									1.45527
P09382	sp|P09382|LEG1_HUMAN Galectin-1 OS=Homo sapiens OX=9606 GN=LGALS1 PE=1 SV=2	1.49061			1.12324				0.474851							-0.599731								-1.78468
P63244	sp|P63244|RACK1_HUMAN Receptor of activated protein C kinase 1 OS=Homo sapiens OX=9606 GN=RACK1 PE=1 SV=3		-0.922713																-1.205				-3.92599	1.11425
Q8IUC1	#N/A												0.90928										-0.925091
Q9NSB4	#N/A		-2.00582																-3.90056					1.5241
P49720	sp|P49720|PSB3_HUMAN Proteasome subunit beta type-3 OS=Homo sapiens OX=9606 GN=PSMB3 PE=1 SV=2		0.82578												-0.147232	-1.9178	-0.573984		-1.05339			-2.0687	-0.838852	0.769895
P25786	>sp|P25786|PSA1_HUMAN Proteasome subunit alpha type-1 OS=Homo sapiens OX=9606 GN=PSMA1 PE=1 SV=1		0.933918												-1.15604								-0.861015	0.11773
Q14525	#N/A												0.879583								-2.1845		-0.591849	-0.613031
Q99758	#N/A						1.27668								0.714604	-2.39667				-1.48478				-3.06222
P50395	>sp|P50395|GDIB_HUMAN Rab GDP dissociation inhibitor beta OS=Homo sapiens OX=9606 GN=GDI2 PE=1 SV=2		-0.871368												-3.59064									0.728995
P0DP57	>sp|P0DP58|LYNX1_HUMAN Ly-6/neurotoxin-like protein 1 OS=Homo sapiens OX=9606 GN=LYNX1 PE=1 SV=1		0.315602												-2.65279				-5.22514				-1.81467	1.72138
O76009	#N/A												1.2344										-2.72941
	APOE-APOA1	0.586307	-1.36347	-0.0815496	0.146386	-1.52108	0.729901	0.0695157	1.14121	0.876733	0.472096	0.094721	-1.31646	1.63947	-0.223743	0.506453	0.383744	-1.03466	-0.344292	-6.19468	1.02468	1.7228	0.597593	-0.659428	-5.04753
